# Supplementary material for: Identification of Potential Key Genes for Pathogenesis and Prognosis in Prostate Cancer by Integrated Analysis of Gene Expression Profiles and the Cancer Genome Atlas
Source: Front Oncol. 2020 Jun 1;10:809. doi: 10.3389/fonc.2020.00809 (PMC7277826; doi:10.3389/fonc.2020.00809)
Supplement: Supplementary file 1 [file Data_Sheet_1.XLSX]

## Sheet: up - 副本
the DEGs for analysis of the whole three datasets
Gene Symbol	logFC	adj.P.Val	regulated
HPN	2.63419	2.98e-16	Up-Regulated
FRMPD3	1.41168	1.88e-15	Up-Regulated
FOXD3-AS1	1.17412	1.18e-14	Up-Regulated
DNAH5	1.95194	2.57e-14	Up-Regulated
PYCR1	1.34691	4.76e-14	Up-Regulated
POPDC3	1.53479	4.76e-14	Up-Regulated
LOC101060264	1.64439	9.35e-14	Up-Regulated
DBNDD1	1.21562	2.71e-13	Up-Regulated
PCA3	2.56801	1.22e-12	Up-Regulated
DUS1L	1.14289	1.37e-12	Up-Regulated
STX19	2.08581	3.55e-12	Up-Regulated
DLX1	1.98365	4.8e-12	Up-Regulated
HOXC4	1.36927	1.24e-11	Up-Regulated
HOXC6	3.09812	1.55e-11	Up-Regulated
ELL3	1.1746	1.56e-11	Up-Regulated
EGF	1.88492	1.88e-11	Up-Regulated
HIST1H2AM	1.04869	1.89e-11	Up-Regulated
SMIM22	2.03108	2.62e-11	Up-Regulated
MARCKSL1	1.14809	2.91e-11	Up-Regulated
EFCAB4A	1.2856	4.43e-11	Up-Regulated
SLC7A11	1.22961	6.16e-11	Up-Regulated
IL17RB	1.07861	1.05e-10	Up-Regulated
APOF	1.27303	1.52e-10	Up-Regulated
RAB17	1.09041	4.19e-10	Up-Regulated
ALDH3B2	1.32154	4.74e-10	Up-Regulated
LUZP2	1.66968	7.29e-10	Up-Regulated
CGREF1	1.10293	7.43e-10	Up-Regulated
SIM2	1.2599	8.88e-10	Up-Regulated
EPCAM	1.42728	2.05e-09	Up-Regulated
TLCD1	1.08701	2.99e-09	Up-Regulated
LOC101927870	1.46775	3.43e-09	Up-Regulated
TDRD1	1.68498	7.34e-09	Up-Regulated
FEV	1.36261	7.81e-09	Up-Regulated
OR51E2	2.84778	9.2e-09	Up-Regulated
UAP1	1.02427	1.27e-08	Up-Regulated
MS4A8	1.72622	1.55e-08	Up-Regulated
LOC283177	1.0175	2.26e-08	Up-Regulated
MATR3	1.24423	2.36e-08	Up-Regulated
FAM222A	1.13676	3.03e-08	Up-Regulated
TGM3	1.34059	3.67e-08	Up-Regulated
AMACR	1.59139	6.93e-08	Up-Regulated
MELK	1.37838	7.29e-08	Up-Regulated
NEK5	1.24884	7.65e-08	Up-Regulated
ACSM1	1.11747	8.09e-08	Up-Regulated
THBS4	1.76028	8.15e-08	Up-Regulated
B3GAT1	1.30717	8.57e-08	Up-Regulated
DLX6-AS1	1.15	8.68e-08	Up-Regulated
GCNT1	1.52965	9.59e-08	Up-Regulated
ADAM2	1.01905	1.27e-07	Up-Regulated
GDF15	1.14323	1.37e-07	Up-Regulated
RAP1GAP2	1.02044	1.55e-07	Up-Regulated
CHRM3	1.30739	1.6e-07	Up-Regulated
TRPM4	1.35554	1.62e-07	Up-Regulated
FOXD1	1.71135	1.75e-07	Up-Regulated
PPM1E	1.32331	1.86e-07	Up-Regulated
LOC100505938	1.20882	2.31e-07	Up-Regulated
NKAIN1	1.2588	2.74e-07	Up-Regulated
PRAC1	1.04744	2.9e-07	Up-Regulated
TWIST1	1.50589	2.99e-07	Up-Regulated
BICD1	1.07609	3.68e-07	Up-Regulated
RGS17	1.52422	5.68e-07	Up-Regulated
ZBED9	1.16499	6.14e-07	Up-Regulated
CTHRC1	1.81402	6.35e-07	Up-Regulated
GJB1	1.00811	6.79e-07	Up-Regulated
FFAR2	1.08907	9.36e-07	Up-Regulated
ZIC2	2.08861	1.01e-06	Up-Regulated
ATP8A2	1.20096	1.26e-06	Up-Regulated
PCAT18	1.80181	1.28e-06	Up-Regulated
TMEM178A	1.77843	1.32e-06	Up-Regulated
ELAVL2	1.01961	1.5e-06	Up-Regulated
KCNH8	1.47165	1.53e-06	Up-Regulated
PTPRT	1.10799	2.14e-06	Up-Regulated
VSTM2L	1.02107	2.8e-06	Up-Regulated
LOC400043	1.14448	3.13e-06	Up-Regulated
HMMR	1.03692	3.43e-06	Up-Regulated
CLDN8	1.50946	3.64e-06	Up-Regulated
KCNS3	1.04971	3.73e-06	Up-Regulated
HIST1H2AE	1.2895	3.77e-06	Up-Regulated
LOC145837	1.34856	6.31e-06	Up-Regulated
MYO6	1.0232	6.8e-06	Up-Regulated
GPR160	1.36137	8.6e-06	Up-Regulated
TOX3	1.22787	1.1e-05	Up-Regulated
CRISP3	3.39219	1.38e-05	Up-Regulated
BUB1B	1.0287	1.7e-05	Up-Regulated
LOC101060391	1.30123	1.95e-05	Up-Regulated
FLJ26850	1.35675	1.95e-05	Up-Regulated
INSM1	1.77669	2.21e-05	Up-Regulated
MAL2	1.14253	2.39e-05	Up-Regulated
C12orf56	1.17152	2.68e-05	Up-Regulated
MMP26	1.00035	3.15e-05	Up-Regulated
RRM2	1.34036	3.55e-05	Up-Regulated
NETO2	1.11209	4.45e-05	Up-Regulated
MB	1.04393	6.9e-05	Up-Regulated
EZH2	1.0345	7.37e-05	Up-Regulated
SDK1	1.0454	8.07e-05	Up-Regulated
TFF3	1.65779	0.00011809	Up-Regulated
SLC6A14	1.1898	0.00014375	Up-Regulated
ERG	1.51251	0.000147962	Up-Regulated
C15orf48	1.652	0.000172702	Up-Regulated
TMEM45B	1.27467	0.000188047	Up-Regulated
PLA1A	1.37345	0.000325494	Up-Regulated
PLA2G7	1.23041	0.000414563	Up-Regulated
LOC100996425	1.3763	0.000433965	Up-Regulated
SSTR5-AS1	1.04816	0.000515276	Up-Regulated
FOLH1B	1.43002	0.000560299	Up-Regulated
KLK12	1.23756	0.000593308	Up-Regulated
ABCC4	1.1318	0.000683644	Up-Regulated
COL2A1	1.37615	0.000772849	Up-Regulated
DNASE2B	1.2292	0.000869129	Up-Regulated
PRR16	1.1465	0.00145056	Up-Regulated
STEAP4	1.10815	0.0019569	Up-Regulated
FABP5	1.03699	0.00208122	Up-Regulated
C1QTNF9B-AS1	1.42	0.0021928	Up-Regulated
GPR158	1.0229	0.0039187	Up-Regulated
SLC38A11	1.11148	0.00392877	Up-Regulated
MIPEP	1.02665	0.0043916	Up-Regulated
LOC101927482	1.04419	0.00649752	Up-Regulated
OR51E1	1.1695	0.0363275	Up-Regulated
TSLP	-3.00393	1.97962e-18	Down-Regulated
NUDT10	-1.16818	2.84348e-18	Down-Regulated
KCNJ3	-2.06231	2.84348e-18	Down-Regulated
FAT4	-1.91855	6.02868e-17	Down-Regulated
RAB40A	-1.81157	1.34293e-16	Down-Regulated
SBSPON	-2.12465	1.77402e-16	Down-Regulated
CCND2	-1.34529	3.73836e-16	Down-Regulated
WNT2	-2.02846	1.8209e-15	Down-Regulated
APOBEC3C	-1.36456	1.87515e-15	Down-Regulated
COL13A1	-1.06841	2.08322e-15	Down-Regulated
GLIS3	-1.26154	5.44409e-15	Down-Regulated
ITIH5	-1.60417	6.08522e-15	Down-Regulated
RBMS3	-1.02056	6.88595e-15	Down-Regulated
CYP3A7-CYP3AP1	-1.48685	8.00777e-15	Down-Regulated
KCNAB1	-1.28053	1.04215e-14	Down-Regulated
HS3ST3A1	-1.76411	1.04215e-14	Down-Regulated
GATA5	-2.00842	1.40125e-14	Down-Regulated
PLAC9	-1.23801	1.59206e-14	Down-Regulated
DAAM2	-1.2732	1.90174e-14	Down-Regulated
ATRNL1	-1.3714	2.11145e-14	Down-Regulated
HOXD13	-1.56286	2.63014e-14	Down-Regulated
PCSK5	-1.06726	2.82255e-14	Down-Regulated
SPOCK3	-2.1038	4.75606e-14	Down-Regulated
NRK	-1.53437	4.75606e-14	Down-Regulated
SLC8A1	-1.00957	4.75606e-14	Down-Regulated
TBX4	-1.2045	6.54057e-14	Down-Regulated
SPON1	-1.51624	7.76646e-14	Down-Regulated
JAZF1	-1.45703	1.11032e-13	Down-Regulated
SGCB	-1.1686	1.63213e-13	Down-Regulated
C1QTNF7	-1.48127	1.90689e-13	Down-Regulated
TWIST2	-1.07553	1.90689e-13	Down-Regulated
AFAP1L2	-1.18833	1.96421e-13	Down-Regulated
ANGPTL1	-1.50065	2.0749e-13	Down-Regulated
RNF180	-1.22583	2.15066e-13	Down-Regulated
SNAI2	-2.142	2.56921e-13	Down-Regulated
NELL2	-2.80172	2.78454e-13	Down-Regulated
COL4A6	-1.44619	2.92169e-13	Down-Regulated
C2orf88	-1.45192	3.19521e-13	Down-Regulated
VCL	-1.59095	3.37424e-13	Down-Regulated
CFD	-2.29174	3.82545e-13	Down-Regulated
ME1	-1.04052	3.82545e-13	Down-Regulated
NHS	-1.40917	3.97519e-13	Down-Regulated
SEMA5A	-1.14816	4.28268e-13	Down-Regulated
HAR1A	-1.02568	4.498e-13	Down-Regulated
LARGE	-1.15902	4.498e-13	Down-Regulated
AJUBA	-1.18657	6.80439e-13	Down-Regulated
OLFML1	-1.6222	7.60058e-13	Down-Regulated
CCDC8	-1.26387	8.71335e-13	Down-Regulated
CNRIP1	-1.32669	9.82628e-13	Down-Regulated
PEG3	-1.29148	1.13482e-12	Down-Regulated
KIAA1462	-1.18478	1.86421e-12	Down-Regulated
MAMDC2	-1.75053	2.10859e-12	Down-Regulated
ANGPT1	-1.31438	2.22681e-12	Down-Regulated
RBP4	-1.07889	2.59474e-12	Down-Regulated
FAM162B	-1.61978	2.77253e-12	Down-Regulated
TRPS1	-1.03235	2.8308e-12	Down-Regulated
GPR155	-1.0012	2.9742e-12	Down-Regulated
LOC101928731	-1.66401	3.1976e-12	Down-Regulated
C8orf88	-1.6961	3.30726e-12	Down-Regulated
RNF175	-1.22713	3.59067e-12	Down-Regulated
FBXO17	-1.26567	3.59067e-12	Down-Regulated
FERMT2	-1.30778	3.59067e-12	Down-Regulated
MAP1B	-1.3595	3.77024e-12	Down-Regulated
LOC100506119	-1.26963	3.922e-12	Down-Regulated
PLCL1	-1.40423	4.01447e-12	Down-Regulated
TRPC1	-1.15331	4.40099e-12	Down-Regulated
ANO5	-1.64276	4.61652e-12	Down-Regulated
TIMP3	-1.29043	4.61652e-12	Down-Regulated
PENK	-1.24257	5.23421e-12	Down-Regulated
ASPA	-1.70806	5.23931e-12	Down-Regulated
RSPH9	-1.20877	5.25878e-12	Down-Regulated
FXYD6	-1.79776	6.07088e-12	Down-Regulated
CLIC6	-1.45822	6.2205e-12	Down-Regulated
CCDC136	-1.09507	6.6222e-12	Down-Regulated
GSTM5	-1.6153	6.62226e-12	Down-Regulated
SCRN1	-1.30869	7.04455e-12	Down-Regulated
NT5E	-1.11864	7.95949e-12	Down-Regulated
C5orf34	-1.70794	7.97982e-12	Down-Regulated
EDNRB	-1.78723	8.13594e-12	Down-Regulated
PTGS1	-2.12708	8.23447e-12	Down-Regulated
LINGO2	-1.48597	8.23447e-12	Down-Regulated
PHYHIP	-1.01103	8.33876e-12	Down-Regulated
NDNF	-1.84206	9.77224e-12	Down-Regulated
FGF2	-1.00426	1.00505e-11	Down-Regulated
ZNF516	-1.17792	1.02435e-11	Down-Regulated
GPC6	-1.04919	1.03765e-11	Down-Regulated
DKK3	-1.0526	1.17631e-11	Down-Regulated
CLIP4	-1.09331	1.5616e-11	Down-Regulated
CLIP2	-1.0119	1.626e-11	Down-Regulated
BMP5	-2.65615	1.88163e-11	Down-Regulated
CCDC80	-1.55212	1.94706e-11	Down-Regulated
PCDH9	-1.1481	1.94706e-11	Down-Regulated
FAM13B	-1.0183	1.94706e-11	Down-Regulated
DCN	-1.08404	1.96546e-11	Down-Regulated
LPAR1	-1.05916	1.98327e-11	Down-Regulated
SLMAP	-1.10273	2.42888e-11	Down-Regulated
EMP3	-1.32457	2.4583e-11	Down-Regulated
PRICKLE2	-1.47403	2.4735e-11	Down-Regulated
TPM2	-1.00769	2.58508e-11	Down-Regulated
MSRB3	-1.38353	2.87219e-11	Down-Regulated
BMP4	-1.09227	2.88489e-11	Down-Regulated
SRD5A2	-1.26448	2.9106e-11	Down-Regulated
EID3	-1.10661	2.99881e-11	Down-Regulated
RNF112	-1.47978	3.23305e-11	Down-Regulated
ADAMTS5	-1.37896	3.23305e-11	Down-Regulated
ITGB1BP2	-1.17793	3.60573e-11	Down-Regulated
PALLD	-1.10158	3.74089e-11	Down-Regulated
CLU	-1.38169	3.89169e-11	Down-Regulated
GPM6B	-1.29231	4.75227e-11	Down-Regulated
ANKRD35	-1.19261	4.99843e-11	Down-Regulated
FBLN2	-1.19756	5.31721e-11	Down-Regulated
MAMLD1	-1.28812	5.63173e-11	Down-Regulated
SDPR	-1.3396	6.37812e-11	Down-Regulated
CAV2	-1.25697	6.97618e-11	Down-Regulated
LRRN3	-1.84328	7.74358e-11	Down-Regulated
TRIM6	-1.21987	8.21749e-11	Down-Regulated
PCDH10	-1.2678	9.74535e-11	Down-Regulated
ITGA1	-1.49903	1.00947e-10	Down-Regulated
RASL12	-1.64494	1.02654e-10	Down-Regulated
FBN1	-1.11324	1.02654e-10	Down-Regulated
TSHZ3	-1.12687	1.06967e-10	Down-Regulated
DAB1	-1.06854	1.10119e-10	Down-Regulated
FXYD1	-1.54693	1.14489e-10	Down-Regulated
RND3	-1.61285	1.22687e-10	Down-Regulated
CHN1	-1.46512	1.33969e-10	Down-Regulated
LGR6	-1.17947	1.37812e-10	Down-Regulated
EFEMP1	-1.31696	1.40051e-10	Down-Regulated
DUOXA1	-1.07763	1.59336e-10	Down-Regulated
SRPX	-1.62401	1.78052e-10	Down-Regulated
LMOD1	-1.72029	1.85429e-10	Down-Regulated
TCEAL2	-1.85999	1.86503e-10	Down-Regulated
PTGIS	-1.08647	2.00422e-10	Down-Regulated
ZNF423	-1.21768	2.03206e-10	Down-Regulated
EGFLAM	-1.15459	2.04082e-10	Down-Regulated
GSTM3	-1.14662	2.04608e-10	Down-Regulated
TCF7L1	-1.04647	2.17536e-10	Down-Regulated
ID4	-1.03299	2.20719e-10	Down-Regulated
FAM65B	-1.109	2.21809e-10	Down-Regulated
FZD7	-1.28152	2.38645e-10	Down-Regulated
SCARA3	-1.20934	2.4313e-10	Down-Regulated
CAV1	-1.6774	2.56158e-10	Down-Regulated
RAB37	-1.11379	2.5762e-10	Down-Regulated
SCN7A	-1.20774	2.59502e-10	Down-Regulated
SGCA	-1.14446	2.6296e-10	Down-Regulated
MYLK	-1.16693	2.82279e-10	Down-Regulated
TMEM200B	-1.38807	2.82279e-10	Down-Regulated
PTRF	-1.33875	2.91073e-10	Down-Regulated
COL6A2	-1.06361	2.91616e-10	Down-Regulated
SEMA3E	-1.43626	2.9541e-10	Down-Regulated
ACSS3	-1.17604	3.28233e-10	Down-Regulated
HCG11	-1.02427	3.81535e-10	Down-Regulated
RAB9B	-1.44393	3.88002e-10	Down-Regulated
SMOC1	-1.5121	3.88177e-10	Down-Regulated
FAM19A2	-1.32211	3.92617e-10	Down-Regulated
RGS7BP	-1.10491	4.20754e-10	Down-Regulated
AHNAK2	-1.4028	4.39019e-10	Down-Regulated
TIMP4	-1.69752	4.47702e-10	Down-Regulated
ATP1A2	-1.79045	4.49514e-10	Down-Regulated
SLC2A5	-1.42869	5.07871e-10	Down-Regulated
DNAJB4	-1.05494	5.51564e-10	Down-Regulated
TSPAN18	-1.19444	6.15313e-10	Down-Regulated
S100A6	-1.06361	6.32666e-10	Down-Regulated
FBXL22	-1.08728	6.32666e-10	Down-Regulated
ST8SIA1	-1.0737	6.94992e-10	Down-Regulated
PTGFR	-1.00545	7.23689e-10	Down-Regulated
DZIP1	-1.15489	7.59009e-10	Down-Regulated
RARRES2	-1.5225	8.10801e-10	Down-Regulated
ARSJ	-1.03718	8.56298e-10	Down-Regulated
CDC42EP3	-1.19212	8.56996e-10	Down-Regulated
LINC01082	-1.313	9.0441e-10	Down-Regulated
VWA5A	-1.1963	9.25686e-10	Down-Regulated
MLC1	-1.28728	9.73489e-10	Down-Regulated
RGS9	-1.19512	9.83829e-10	Down-Regulated
TRIP6	-1.17329	1.1594e-09	Down-Regulated
MXRA7	-1.12168	1.18472e-09	Down-Regulated
PTGER2	-1.43819	1.18472e-09	Down-Regulated
PNMA1	-1.00996	1.28339e-09	Down-Regulated
NID2	-1.19459	1.34101e-09	Down-Regulated
NDP	-1.64456	1.39325e-09	Down-Regulated
PLBD1	-1.30837	1.44864e-09	Down-Regulated
TGFBR3	-1.20602	1.5383e-09	Down-Regulated
TBX5	-1.03186	1.53969e-09	Down-Regulated
FHOD3	-1.57528	1.65675e-09	Down-Regulated
STARD4	-1.23049	1.69927e-09	Down-Regulated
LOC100287387	-1.13646	1.73254e-09	Down-Regulated
FRMD6	-1.47569	1.89533e-09	Down-Regulated
NTNG2	-1.31477	1.98311e-09	Down-Regulated
PGM5	-1.21586	2.07407e-09	Down-Regulated
ZCCHC18	-1.25567	2.26895e-09	Down-Regulated
HLF	-1.34737	2.27314e-09	Down-Regulated
FAM46B	-1.66116	2.27314e-09	Down-Regulated
POPDC2	-1.33304	2.30561e-09	Down-Regulated
STAC	-1.7343	2.34316e-09	Down-Regulated
GSTM1	-1.22357	2.54611e-09	Down-Regulated
EFEMP2	-1.14941	2.66212e-09	Down-Regulated
MBNL1-AS1	-1.30135	2.87108e-09	Down-Regulated
MYOCD	-1.76918	2.8931e-09	Down-Regulated
IGF1	-1.34083	2.98504e-09	Down-Regulated
PPAP2B	-1.15811	2.98504e-09	Down-Regulated
RBFOX3	-1.61716	3.00888e-09	Down-Regulated
GPR133	-1.59425	3.05565e-09	Down-Regulated
CYS1	-1.08294	3.07699e-09	Down-Regulated
FAM107A	-1.20815	3.30369e-09	Down-Regulated
CFL2	-1.34198	3.43054e-09	Down-Regulated
DNAJB5	-1.04449	3.80734e-09	Down-Regulated
BDNF	-1.02931	4.06123e-09	Down-Regulated
AOX1	-1.63603	4.19253e-09	Down-Regulated
FBLN5	-1.16108	4.53847e-09	Down-Regulated
ANO4	-1.12161	4.82937e-09	Down-Regulated
EPHA7	-1.17587	4.83705e-09	Down-Regulated
SLC14A1	-2.44566	4.83705e-09	Down-Regulated
RBPMS2	-1.19824	5.09601e-09	Down-Regulated
MCAM	-1.05613	5.09902e-09	Down-Regulated
SYNC	-1.26869	5.10645e-09	Down-Regulated
CXCL12	-1.31404	5.19114e-09	Down-Regulated
SLC16A5	-1.2293	5.19114e-09	Down-Regulated
FLNA	-1.29076	5.66361e-09	Down-Regulated
DDR2	-1.02993	5.93774e-09	Down-Regulated
AKAP12	-1.14339	6.45088e-09	Down-Regulated
C3orf70	-1.16461	6.45261e-09	Down-Regulated
INMT	-1.24888	6.91651e-09	Down-Regulated
FAM19A1	-1.64973	7.02868e-09	Down-Regulated
MRVI1	-1.30619	7.21327e-09	Down-Regulated
DOCK3	-1.2507	7.33873e-09	Down-Regulated
PPP1R14A	-1.57712	7.37982e-09	Down-Regulated
S100A4	-1.74647	7.56968e-09	Down-Regulated
CCDC69	-1.22115	9.34796e-09	Down-Regulated
HSPB8	-1.17117	9.50982e-09	Down-Regulated
PPP1R1A	-1.18842	1.01201e-08	Down-Regulated
TMEM47	-1.08433	1.01802e-08	Down-Regulated
ITPR1	-1.04629	1.06129e-08	Down-Regulated
CYB5R2	-1.07933	1.06862e-08	Down-Regulated
RHOBTB1	-1.21499	1.09702e-08	Down-Regulated
LOC100506834	-1.00817	1.26188e-08	Down-Regulated
DPT	-1.52581	1.26839e-08	Down-Regulated
GPR87	-1.67307	1.32433e-08	Down-Regulated
TCEAL7	-1.59253	1.40555e-08	Down-Regulated
SGCG	-1.29224	1.4819e-08	Down-Regulated
SNX7	-1.32108	1.48285e-08	Down-Regulated
KLHL13	-1.00554	1.51104e-08	Down-Regulated
TRHDE	-1.60499	1.75816e-08	Down-Regulated
CYP3A5	-1.485	1.76167e-08	Down-Regulated
SYT1	-1.36533	1.95871e-08	Down-Regulated
GJA1	-1.03203	1.9981e-08	Down-Regulated
MAL	-1.54607	2.0382e-08	Down-Regulated
WFDC1	-1.78228	2.21254e-08	Down-Regulated
FLNC	-1.25979	2.32571e-08	Down-Regulated
B3GALT2	-1.26944	2.35568e-08	Down-Regulated
FOXF2	-1.97272	2.36901e-08	Down-Regulated
RRAS	-1.05146	2.40035e-08	Down-Regulated
PPARG	-1.02682	2.49468e-08	Down-Regulated
IGFBP6	-1.40239	3.22153e-08	Down-Regulated
CPNE5	-1.19219	3.34473e-08	Down-Regulated
MEIS1	-1.08846	3.44851e-08	Down-Regulated
CXCL13	-3.34416	3.73795e-08	Down-Regulated
TMEM35	-1.74561	3.89423e-08	Down-Regulated
PABPC4L	-1.09781	3.91039e-08	Down-Regulated
IGSF1	-1.13698	3.9171e-08	Down-Regulated
FILIP1L	-1.04747	4.2338e-08	Down-Regulated
MYOF	-1.18682	4.37558e-08	Down-Regulated
DPYSL2	-1.01502	4.39068e-08	Down-Regulated
EPB41L3	-1.15313	5.00156e-08	Down-Regulated
GPRASP1	-1.19199	5.11365e-08	Down-Regulated
VIT	-1.07441	5.11365e-08	Down-Regulated
OSR2	-1.30939	5.14567e-08	Down-Regulated
PDGFC	-1.2875	5.41539e-08	Down-Regulated
C2orf40	-2.00752	5.46787e-08	Down-Regulated
DSC3	-1.44254	5.62187e-08	Down-Regulated
C12orf75	-1.17517	5.98682e-08	Down-Regulated
EPHA2	-1.00935	6.05024e-08	Down-Regulated
GPX8	-1.10402	6.48227e-08	Down-Regulated
SLC24A3	-1.12763	7.04088e-08	Down-Regulated
CD200	-1.17625	7.13414e-08	Down-Regulated
C7	-1.1313	7.29123e-08	Down-Regulated
CRYAB	-1.27332	7.42979e-08	Down-Regulated
ZNF204P	-1.24235	7.42979e-08	Down-Regulated
SLC47A1	-1.04075	8.28209e-08	Down-Regulated
SCGB3A1	-1.36737	8.5741e-08	Down-Regulated
TCF21	-1.1358	8.82453e-08	Down-Regulated
EPHB1	-1.22061	9.79873e-08	Down-Regulated
RCAN2	-1.32611	9.82524e-08	Down-Regulated
LOC101927417	-1.21483	1.13875e-07	Down-Regulated
CFH	-1.35521	1.30717e-07	Down-Regulated
FHL1	-1.56129	1.35392e-07	Down-Regulated
PNMAL1	-1.46969	1.54169e-07	Down-Regulated
ASB2	-1.06577	1.55992e-07	Down-Regulated
SLITRK6	-1.58727	1.71511e-07	Down-Regulated
LOC728392	-1.19884	1.97735e-07	Down-Regulated
CHRDL1	-1.81575	2.00405e-07	Down-Regulated
ITM2A	-1.1639	2.02597e-07	Down-Regulated
BCL11A	-1.08561	2.2504e-07	Down-Regulated
IL33	-1.2497	2.27259e-07	Down-Regulated
NAP1L3	-1.27605	2.29343e-07	Down-Regulated
PRIMA1	-1.34829	2.33265e-07	Down-Regulated
GBP2	-1.15074	2.42584e-07	Down-Regulated
GATA3	-1.31965	2.46937e-07	Down-Regulated
NEXN	-1.51722	2.5941e-07	Down-Regulated
SNHG18	-1.1817	2.60907e-07	Down-Regulated
LUM	-1.24431	2.62032e-07	Down-Regulated
PPP1R3C	-1.06876	2.64476e-07	Down-Regulated
AK311120 /// LSAMP	-1.15565	2.67047e-07	Down-Regulated
UBXN10-AS1	-1.19252	2.71541e-07	Down-Regulated
TMEM158	-1.33556	2.71999e-07	Down-Regulated
TENM2	-1.36207	2.87716e-07	Down-Regulated
PTGDS	-1.55466	2.98507e-07	Down-Regulated
TUBB6	-1.09942	3.36386e-07	Down-Regulated
FOXQ1	-1.37715	3.4464e-07	Down-Regulated
GPM6A	-1.3052	3.53921e-07	Down-Regulated
FOXF1	-1.38054	3.72359e-07	Down-Regulated
TGFB1I1	-1.2902	3.76969e-07	Down-Regulated
ACOX2	-1.05923	4.11047e-07	Down-Regulated
PARM1	-1.04683	4.19405e-07	Down-Regulated
HOXD10	-1.30233	4.79562e-07	Down-Regulated
COCH	-1.08304	4.92448e-07	Down-Regulated
LINC01279	-1.53884	5.01172e-07	Down-Regulated
RGN	-1.09244	5.1155e-07	Down-Regulated
KRT23	-1.70895	5.56056e-07	Down-Regulated
SYNDIG1	-1.0036	5.59872e-07	Down-Regulated
C1S	-1.29694	6.18691e-07	Down-Regulated
MICU3	-1.00508	6.18879e-07	Down-Regulated
GBP1	-1.00254	6.83394e-07	Down-Regulated
PAGE4	-1.8956	6.8443e-07	Down-Regulated
AMIGO2	-1.35379	7.01538e-07	Down-Regulated
PGM5-AS1	-2.14923	7.28012e-07	Down-Regulated
WIF1	-2.07732	7.37586e-07	Down-Regulated
HSPB6	-1.09255	7.48138e-07	Down-Regulated
KCNJ8	-1.01844	8.90566e-07	Down-Regulated
SELM	-1.10318	9.02464e-07	Down-Regulated
HSPB3	-1.36062	9.42951e-07	Down-Regulated
EFS	-1.03349	9.77559e-07	Down-Regulated
PRTFDC1	-1.07732	1.11486e-06	Down-Regulated
GLT8D2	-1.10059	1.13194e-06	Down-Regulated
SCGB1A1	-2.27847	1.24017e-06	Down-Regulated
AOC3	-1.16162	1.2441e-06	Down-Regulated
GSTP1	-1.07771	1.33287e-06	Down-Regulated
ZNF536	-1.26816	1.35481e-06	Down-Regulated
EDNRA	-1.12304	1.35495e-06	Down-Regulated
MIR100HG	-1.35643	1.45477e-06	Down-Regulated
SOWAHA	-1.47594	1.47388e-06	Down-Regulated
MIR143HG	-1.51325	1.49637e-06	Down-Regulated
APCDD1	-1.0322	1.53993e-06	Down-Regulated
GSTM2	-1.09485	1.58427e-06	Down-Regulated
NSG1	-1.12647	1.86428e-06	Down-Regulated
MYH11	-1.31752	1.91315e-06	Down-Regulated
ROR2	-1.01331	1.91449e-06	Down-Regulated
SMR3B	-1.73945	2.24085e-06	Down-Regulated
NEURL1B	-1.04398	2.50157e-06	Down-Regulated
LINC00844	-1.99305	2.55699e-06	Down-Regulated
COX7A1	-1.20849	2.5965e-06	Down-Regulated
TMEM100	-1.50388	2.65184e-06	Down-Regulated
RAB23	-1.01312	3.21116e-06	Down-Regulated
ID3	-1.18166	3.23219e-06	Down-Regulated
ACTC1	-1.82877	3.31679e-06	Down-Regulated
LAMB3	-1.26869	3.38499e-06	Down-Regulated
EOGT	-1.00293	3.7428e-06	Down-Regulated
OGN	-1.67527	4.05638e-06	Down-Regulated
MYL9	-1.0144	5.26656e-06	Down-Regulated
OLFML3	-1.23715	5.37817e-06	Down-Regulated
LRCH2	-1.20964	7.8807e-06	Down-Regulated
TMEM45A	-1.20564	8.02199e-06	Down-Regulated
IER3	-1.00973	8.43383e-06	Down-Regulated
NDC80	-1.21234	8.43383e-06	Down-Regulated
SERPINF1	-1.2272	8.52444e-06	Down-Regulated
SYNPO2	-1.24115	9.30452e-06	Down-Regulated
FHL2	-1.03548	9.43817e-06	Down-Regulated
ODAM	-1.05473	9.64963e-06	Down-Regulated
DDIT4L	-1.01592	9.73785e-06	Down-Regulated
KIAA1210	-1.71432	9.75514e-06	Down-Regulated
CSTA	-1.33961	1.0672e-05	Down-Regulated
PLN	-1.42029	1.1995e-05	Down-Regulated
LAMB1	-1.13313	1.35779e-05	Down-Regulated
DAPL1	-1.47805	1.50192e-05	Down-Regulated
SFRP2	-1.26301	1.70675e-05	Down-Regulated
PDZRN4	-1.31839	1.78613e-05	Down-Regulated
HSD11B1	-1.05378	1.88651e-05	Down-Regulated
CH25H	-1.09991	1.96159e-05	Down-Regulated
IGDCC4	-1.04289	2.08944e-05	Down-Regulated
MEIS2	-1.08232	2.17885e-05	Down-Regulated
PYGM	-1.00501	2.39054e-05	Down-Regulated
ADAMTS1	-1.2262	2.41438e-05	Down-Regulated
IL13RA2	-1.00576	2.56346e-05	Down-Regulated
LOC389831	-1.21942	3.17519e-05	Down-Regulated
PLA2G4A	-1.0873	3.35378e-05	Down-Regulated
DKK1	-1.5584	3.6454e-05	Down-Regulated
IP6K3	-1.10767	3.84845e-05	Down-Regulated
TPSB2	-1.18912	4.33815e-05	Down-Regulated
SMTNL2	-1.02277	4.37333e-05	Down-Regulated
SLC18A2	-1.05824	4.55198e-05	Down-Regulated
KRT14	-1.80418	5.31315e-05	Down-Regulated
CNN1	-1.25057	6.2049e-05	Down-Regulated
MYH6	-1.06609	6.52784e-05	Down-Regulated
JAKMIP1	-1.02223	6.80637e-05	Down-Regulated
CCK	-1.68211	7.35912e-05	Down-Regulated
RNF128	-1.12312	8.75765e-05	Down-Regulated
ID1	-1.39845	8.9413e-05	Down-Regulated
KRT5	-1.62197	0.000103101	Down-Regulated
FLRT3	-1.20544	0.000195586	Down-Regulated
HMCN1	-1.02289	0.000216375	Down-Regulated
HOTS	-1.16044	0.000231689	Down-Regulated
CA3	-1.52207	0.000232569	Down-Regulated
PCOLCE2	-1.055	0.000236127	Down-Regulated
CTGF	-1.07441	0.000244754	Down-Regulated
MME	-1.33911	0.000272361	Down-Regulated
SNX31	-1.14872	0.000346785	Down-Regulated
CHGB	-1.28567	0.000351187	Down-Regulated
CYR61	-1.07409	0.000398634	Down-Regulated
CPA3	-1.23491	0.000463806	Down-Regulated
CYP4B1	-1.13586	0.000474482	Down-Regulated
LINC00261	-1.0538	0.000633789	Down-Regulated
KL	-1.23888	0.000828295	Down-Regulated
CKM	-1.2199	0.00093234	Down-Regulated
MIR205HG	-1.26784	0.00113489	Down-Regulated
FLJ35700	-1.13212	0.00136847	Down-Regulated
SLC39A2	-1.0632	0.00172298	Down-Regulated
SCUBE2	-1.13476	0.00200926	Down-Regulated
UPK1A	-1.09052	0.0020175	Down-Regulated
BEX1	-1.14807	0.00227406	Down-Regulated
PCAT4	-1.413	0.00270377	Down-Regulated
PTGS2	-1.14847	0.00273852	Down-Regulated
KRT13	-1.51568	0.00343237	Down-Regulated
FAM83D	-1.02478	0.00348002	Down-Regulated
ADIRF	-1.0245	0.00582096	Down-Regulated
TRG-AS1	-1.17523	0.00722548	Down-Regulated
ZDHHC8P1	-1.09009	0.00936812	Down-Regulated
TGM4	-1.53507	0.0171851	Down-Regulated
CD177	-1.25032	0.0205354	Down-Regulated
ACTA1	-1.05182	0.0209133	Down-Regulated
NEFH	-1.13767	0.0316827	Down-Regulated
SERPINB11	-1.19418	0.0418379	Down-Regulated
