# Supplementary material for: Identification of Potential Key Genes for Pathogenesis and Prognosis in Prostate Cancer by Integrated Analysis of Gene Expression Profiles and the Cancer Genome Atlas
Source: Front Oncol. 2020 Jun 1;10:809. doi: 10.3389/fonc.2020.00809 (PMC7277826; doi:10.3389/fonc.2020.00809)
Supplement: Supplementary file 2 [file Data_Sheet_2.XLSX]

## Sheet: Sheet1
the DEGs for analysis of the TCGA Pca dataset
Gene Symbol	logFC	adj.P.Val	regulated
EPHA10	2.10605	3.04002e-46	Up-Regulated
HPN	2.43496	3.19818e-39	Up-Regulated
PCAT7	2.46666	1.45164e-36	Up-Regulated
NKX2-3	4.23462	6.52051e-36	Up-Regulated
HPN-AS1	2.84617	1.46807e-35	Up-Regulated
LRFN1	1.52197	1.61817e-34	Up-Regulated
AL031123.2	2.08323	3.0702e-34	Up-Regulated
SIM2	2.18874	1.91823e-33	Up-Regulated
PRR36	1.72695	1.08997e-32	Up-Regulated
SLC19A1	1.37249	1.59713e-32	Up-Regulated
LINC01475	4.94699	2.09757e-32	Up-Regulated
FOXP4-AS1	2.12327	2.12787e-32	Up-Regulated
VPS9D1-AS1	1.86098	4.74835e-31	Up-Regulated
PYCR1	1.31279	4.99605e-31	Up-Regulated
CGREF1	1.89863	1.62608e-30	Up-Regulated
MARCKSL1	1.33449	4.41957e-30	Up-Regulated
SBK1	1.36882	5.953e-30	Up-Regulated
ARHGEF26	1.57011	1.22858e-29	Up-Regulated
EZH2	1.40246	3.83698e-28	Up-Regulated
SLC26A6	1.27937	4.57006e-28	Up-Regulated
UCN	2.12495	4.88815e-28	Up-Regulated
ARHGEF38	1.49137	5.38205e-28	Up-Regulated
YPEL1	1.22283	9.78526e-28	Up-Regulated
TRIM36	1.43854	1.59219e-27	Up-Regulated
SLC45A2	5.20267	1.9585e-27	Up-Regulated
CPLX1	1.47292	2.61211e-27	Up-Regulated
AMACR	3.20782	5.22377e-27	Up-Regulated
AL031985.3	1.09187	5.84713e-27	Up-Regulated
SRRM2-AS1	1.45425	7.45375e-27	Up-Regulated
TRPM4	1.65776	9.48221e-27	Up-Regulated
CTBP1-AS	2.56993	1.28725e-26	Up-Regulated
SNHG3	1.52014	2.87315e-26	Up-Regulated
LRRC56	1.1925	4.52798e-26	Up-Regulated
CFAP65	2.08659	6.24922e-26	Up-Regulated
RAB17	1.33399	1.37693e-25	Up-Regulated
ESRP2	1.08103	1.44974e-25	Up-Regulated
CBX8	1.04468	1.70276e-25	Up-Regulated
NUP210	1.1793	3.40433e-25	Up-Regulated
AC006042.1	1.48552	4.60845e-25	Up-Regulated
AL353622.1	2.01828	5.05608e-25	Up-Regulated
AP006748.1	3.49629	7.01243e-25	Up-Regulated
FNDC10	2.09904	9.21602e-25	Up-Regulated
LINC00665	1.04826	1.03691e-24	Up-Regulated
HIST3H2A	1.67804	1.16588e-24	Up-Regulated
MSL3P1	1.17673	1.20029e-24	Up-Regulated
SNHG25	2.33799	1.53036e-24	Up-Regulated
LMX1B	2.83578	3.79952e-24	Up-Regulated
SLC25A22	1.01237	4.11371e-24	Up-Regulated
TMEM184A	1.20245	5.02992e-24	Up-Regulated
AC104667.2	2.0075	5.86889e-24	Up-Regulated
SMPDL3B	1.62194	6.99183e-24	Up-Regulated
AC139783.1	4.14282	8.01706e-24	Up-Regulated
CAMKK2	1.60179	8.63299e-24	Up-Regulated
NETO2	2.03312	1.22133e-23	Up-Regulated
TMEM132A	1.64452	2.40666e-23	Up-Regulated
SNHG4	2.01156	2.45828e-23	Up-Regulated
AP004608.1	2.92997	3.17027e-23	Up-Regulated
AL031123.3	1.81991	3.55819e-23	Up-Regulated
CASKIN1	1.72041	4.20048e-23	Up-Regulated
FGFRL1	1.58917	4.39515e-23	Up-Regulated
AC009119.1	2.63687	4.55122e-23	Up-Regulated
PODXL2	1.39223	6.38096e-23	Up-Regulated
PCAT1	2.8272	6.47633e-23	Up-Regulated
GOLM1	1.71772	7.15962e-23	Up-Regulated
SLC25A45	1.12626	1.0069e-22	Up-Regulated
LINC01509	2.09325	1.02557e-22	Up-Regulated
SNORD88A	2.32011	1.10606e-22	Up-Regulated
SLIT1	2.93587	1.24416e-22	Up-Regulated
ARHGEF38-IT1	2.22706	1.73306e-22	Up-Regulated
DBNDD1	1.33249	2.63041e-22	Up-Regulated
PRR7	1.8232	2.70414e-22	Up-Regulated
DNAH5	2.23465	4.00098e-22	Up-Regulated
FRMPD3	1.74775	4.86802e-22	Up-Regulated
NEK5	1.77345	5.31903e-22	Up-Regulated
AC004982.1	1.94516	8.34237e-22	Up-Regulated
U73166.1	1.72449	9.96472e-22	Up-Regulated
GSC	1.74801	1.07534e-21	Up-Regulated
IQANK1	1.32327	1.28127e-21	Up-Regulated
AC004982.2	1.87107	1.33127e-21	Up-Regulated
DRAIC	2.05247	1.40716e-21	Up-Regulated
C9orf163	1.80742	1.58709e-21	Up-Regulated
B4GALNT4	1.91335	2.16849e-21	Up-Regulated
C2orf72	2.26494	2.32665e-21	Up-Regulated
C2CD4C	2.28173	3.06483e-21	Up-Regulated
AC084864.1	1.65999	3.29216e-21	Up-Regulated
PCSK6	1.56586	3.47482e-21	Up-Regulated
FAM222A-AS1	2.01682	4.21305e-21	Up-Regulated
TMEM238	1.71084	4.42535e-21	Up-Regulated
ARHGAP19-SLIT1	2.90736	4.52423e-21	Up-Regulated
SNORD60	2.62859	4.72556e-21	Up-Regulated
PAQR6	2.22825	4.9892e-21	Up-Regulated
AC104170.1	1.53236	6.13699e-21	Up-Regulated
TLCD1	1.2962	7.37873e-21	Up-Regulated
MATK	2.49146	7.76542e-21	Up-Regulated
AL606807.1	1.98017	8.78134e-21	Up-Regulated
POU5F1B	1.48557	9.21288e-21	Up-Regulated
HOXC6	2.31125	1.25115e-20	Up-Regulated
RHPN1	1.54825	1.3038e-20	Up-Regulated
CHTF18	1.24014	1.34616e-20	Up-Regulated
CTU1	1.15023	1.46904e-20	Up-Regulated
KLHL17	1.08394	1.56847e-20	Up-Regulated
AC004066.1	2.65965	1.71614e-20	Up-Regulated
LINC01134	1.2916	1.97369e-20	Up-Regulated
TRGC1	1.91458	1.99278e-20	Up-Regulated
HOXC4	2.26526	2.34396e-20	Up-Regulated
AP000697.1	3.50569	2.40593e-20	Up-Regulated
ASPHD1	1.73675	2.5695e-20	Up-Regulated
STX19	1.44862	2.81349e-20	Up-Regulated
MMP26	3.01153	2.9586e-20	Up-Regulated
AL135999.1	1.62722	2.96009e-20	Up-Regulated
SPTBN2	1.00814	3.61411e-20	Up-Regulated
ANKRD66	2.75423	4.05382e-20	Up-Regulated
LINC02585	1.50128	4.3725e-20	Up-Regulated
LINC00992	1.83441	4.46113e-20	Up-Regulated
AC010809.2	1.44115	4.54893e-20	Up-Regulated
CERS1	2.47041	4.65519e-20	Up-Regulated
RHOXF1P1	3.99917	5.45076e-20	Up-Regulated
NLRP12	2.3965	5.46483e-20	Up-Regulated
C10orf95	1.28657	6.55486e-20	Up-Regulated
LINC01138	1.01442	7.41238e-20	Up-Regulated
FEZF1-AS1	3.5862	7.49153e-20	Up-Regulated
BOP1	1.16849	7.53668e-20	Up-Regulated
AC008764.8	1.21541	7.63033e-20	Up-Regulated
CLEC18B	2.09438	8.18829e-20	Up-Regulated
APOC1	2.20834	8.23358e-20	Up-Regulated
TEDC2	1.38539	8.26567e-20	Up-Regulated
C19orf48	1.38257	9.25509e-20	Up-Regulated
FAM21EP	1.25927	1.01094e-19	Up-Regulated
CCDC78	2.56971	1.03105e-19	Up-Regulated
TP53INP1	1.09038	1.16059e-19	Up-Regulated
AC009812.4	1.23336	1.16529e-19	Up-Regulated
ZNF649-AS1	1.92273	1.61538e-19	Up-Regulated
LINC00342	1.2801	1.6247e-19	Up-Regulated
BX324167.1	2.74269	1.77713e-19	Up-Regulated
OR51H2P	3.18446	2.84721e-19	Up-Regulated
CIRBP-AS1	1.16848	3.12365e-19	Up-Regulated
TSACC	1.34003	3.46341e-19	Up-Regulated
AC131009.3	1.37371	3.68856e-19	Up-Regulated
PPP1R14B	1.22043	4.25597e-19	Up-Regulated
EPCAM	1.06216	5.64204e-19	Up-Regulated
AC018755.3	1.61134	5.70752e-19	Up-Regulated
TPRN	1.11388	5.8588e-19	Up-Regulated
AC010809.1	1.09351	6.52804e-19	Up-Regulated
DLX2-DT	2.50168	6.71245e-19	Up-Regulated
LINC01311	1.58937	9.19357e-19	Up-Regulated
LINC01389	1.58432	1.02577e-18	Up-Regulated
MSI1	1.01704	1.04797e-18	Up-Regulated
ZKSCAN2-DT	1.39365	1.08681e-18	Up-Regulated
AC092535.4	3.1178	1.35255e-18	Up-Regulated
ELF3-AS1	1.14962	1.47507e-18	Up-Regulated
AC026356.2	1.94855	1.51631e-18	Up-Regulated
SNORD104	2.16162	2.10506e-18	Up-Regulated
PDIA2	4.18415	2.13452e-18	Up-Regulated
AC105219.4	1.53878	2.21493e-18	Up-Regulated
AC068669.1	1.91141	2.36412e-18	Up-Regulated
BICD1	1.52482	2.67741e-18	Up-Regulated
AP001610.2	3.17025	2.95446e-18	Up-Regulated
AC023024.2	1.28387	3.24645e-18	Up-Regulated
TRGV9	2.56692	3.37291e-18	Up-Regulated
RGS10	1.07436	3.63999e-18	Up-Regulated
KLHL35	1.61271	3.79066e-18	Up-Regulated
PCA3	3.45419	3.81547e-18	Up-Regulated
ARLNC1	3.87895	4.23738e-18	Up-Regulated
SHISA8	2.9007	4.99049e-18	Up-Regulated
PVT1	1.14716	5.04854e-18	Up-Regulated
LINC01977	1.81346	5.15452e-18	Up-Regulated
AL391244.2	1.02326	5.18362e-18	Up-Regulated
ABCC4	1.63219	5.78144e-18	Up-Regulated
AC096540.1	1.16337	5.78544e-18	Up-Regulated
AC239803.3	2.21574	6.1258e-18	Up-Regulated
EHMT2-AS1	1.52409	6.76534e-18	Up-Regulated
DUS1L	1.00844	7.1251e-18	Up-Regulated
APOF	2.36945	7.28039e-18	Up-Regulated
CRNDE	1.10331	7.58495e-18	Up-Regulated
RAP1GAP	1.30124	7.77177e-18	Up-Regulated
HES4	1.64859	7.91684e-18	Up-Regulated
HIST1H2BN	1.08251	7.96515e-18	Up-Regulated
CCDC83	3.13233	8.31339e-18	Up-Regulated
LINC02492	2.9298	8.75157e-18	Up-Regulated
ELL3	1.25784	8.77396e-18	Up-Regulated
TERT	2.60741	8.79171e-18	Up-Regulated
ONECUT2	2.64952	9.29094e-18	Up-Regulated
LINC00634	1.9757	9.98872e-18	Up-Regulated
AC009407.1	2.2917	1.01712e-17	Up-Regulated
BX324167.2	2.42844	1.13259e-17	Up-Regulated
HJURP	2.01704	1.20101e-17	Up-Regulated
ACSM1	2.80195	1.22208e-17	Up-Regulated
RTN4RL2	1.25452	1.22857e-17	Up-Regulated
AL022322.1	1.66251	1.34613e-17	Up-Regulated
ZNF30	1.28311	1.36334e-17	Up-Regulated
AC145207.9	1.5783	1.425e-17	Up-Regulated
LINC01169	3.26403	1.58978e-17	Up-Regulated
AC087741.1	1.49714	1.62916e-17	Up-Regulated
TMED11P	4.18488	1.63441e-17	Up-Regulated
AC106028.3	1.17919	1.84985e-17	Up-Regulated
STIL	1.09031	1.8911e-17	Up-Regulated
SNORA26	1.80586	2.17085e-17	Up-Regulated
AC008555.2	2.07499	2.24997e-17	Up-Regulated
SMKR1	1.60779	2.26235e-17	Up-Regulated
SLC26A1	1.0514	2.43964e-17	Up-Regulated
PANO1	1.07515	2.63645e-17	Up-Regulated
HNRNPA1P33	1.79453	2.68301e-17	Up-Regulated
AC009902.2	2.34373	3.03535e-17	Up-Regulated
RALGAPA2	1.20302	3.26832e-17	Up-Regulated
BIK	1.06603	3.32332e-17	Up-Regulated
MPP6	1.13896	3.39764e-17	Up-Regulated
AC020663.2	2.26072	3.49959e-17	Up-Regulated
PHGR1	3.33246	3.83348e-17	Up-Regulated
ZIC2	3.44983	4.01886e-17	Up-Regulated
CAPN10-DT	1.21048	4.19559e-17	Up-Regulated
HIST3H2BB	1.74862	4.8706e-17	Up-Regulated
F12	1.85422	5.11332e-17	Up-Regulated
SKA3	1.65533	5.21134e-17	Up-Regulated
FAM221A	1.07545	5.56896e-17	Up-Regulated
GPC2	1.56692	6.45262e-17	Up-Regulated
AC074212.1	1.50629	6.72975e-17	Up-Regulated
RGS11	1.65879	7.55995e-17	Up-Regulated
RPL7P16	1.99078	8.59817e-17	Up-Regulated
CDC25C	1.77595	8.80183e-17	Up-Regulated
AC105450.1	2.70629	8.82465e-17	Up-Regulated
HPX	1.39884	9.11642e-17	Up-Regulated
GDPD1	1.30792	9.16454e-17	Up-Regulated
HIST2H2BC	1.36656	9.81568e-17	Up-Regulated
FAM222A	1.69014	1.00273e-16	Up-Regulated
AMH	3.13045	1.04555e-16	Up-Regulated
AP000696.1	1.87717	1.0505e-16	Up-Regulated
RPL22L1	1.26789	1.17717e-16	Up-Regulated
DPF1	1.0905	1.20644e-16	Up-Regulated
TRGJP2	1.87923	1.27452e-16	Up-Regulated
SLC12A9-AS1	1.24088	1.29967e-16	Up-Regulated
SNORA73B	4.21533	1.30149e-16	Up-Regulated
AL049874.3	1.53359	1.31177e-16	Up-Regulated
TWIST1	2.09554	1.36949e-16	Up-Regulated
ATG9B	1.50581	1.45723e-16	Up-Regulated
LINC00939	2.48411	1.52769e-16	Up-Regulated
AP000438.1	1.64135	1.6847e-16	Up-Regulated
PDLIM5	1.56539	1.86065e-16	Up-Regulated
MOV10L1	2.18054	1.86324e-16	Up-Regulated
IRF7	1.04294	1.91915e-16	Up-Regulated
MHENCR	1.24637	1.94603e-16	Up-Regulated
CDCA8	1.21517	2.08844e-16	Up-Regulated
SLC6A21P	2.17445	2.12953e-16	Up-Regulated
CACNA1D	2.13567	2.14715e-16	Up-Regulated
CENPM	1.59664	2.37465e-16	Up-Regulated
AC016737.1	1.4784	2.3763e-16	Up-Regulated
AC012467.1	1.76657	2.47313e-16	Up-Regulated
BIRC5	1.89643	2.68034e-16	Up-Regulated
ADM2	1.21646	3.19062e-16	Up-Regulated
PLA2G4C-AS1	2.28482	3.25727e-16	Up-Regulated
SLC7A11	1.55142	3.28804e-16	Up-Regulated
WDR97	1.89941	3.34884e-16	Up-Regulated
RABEP2	1.00566	3.44698e-16	Up-Regulated
DLX1	2.92502	3.59643e-16	Up-Regulated
TAS2R2P	2.93575	3.73793e-16	Up-Regulated
CPT1B	1.4007	3.92327e-16	Up-Regulated
AC010719.1	1.84703	4.00455e-16	Up-Regulated
HMGN1P7	1.43112	4.0123e-16	Up-Regulated
FOXN4	2.73323	4.29052e-16	Up-Regulated
AL163051.1	1.15713	4.84769e-16	Up-Regulated
GMDS	1.15763	4.88907e-16	Up-Regulated
AC020656.2	3.18321	5.21969e-16	Up-Regulated
MRPL41	1.1883	5.21969e-16	Up-Regulated
BUB1B	1.44165	5.31448e-16	Up-Regulated
TROAP	1.78283	5.44821e-16	Up-Regulated
CABP4	1.14884	6.35705e-16	Up-Regulated
SNORA33	1.45393	6.42188e-16	Up-Regulated
MXD3	1.34716	6.45327e-16	Up-Regulated
AC013731.1	1.59878	6.46955e-16	Up-Regulated
SLC43A1	1.44454	6.5769e-16	Up-Regulated
AC078864.1	1.43753	6.66145e-16	Up-Regulated
FZD8	1.4633	6.76695e-16	Up-Regulated
AC005064.1	2.23932	6.93452e-16	Up-Regulated
AC141930.1	2.30747	7.02057e-16	Up-Regulated
AC011445.1	1.41037	7.17638e-16	Up-Regulated
NOX4	1.91685	7.20567e-16	Up-Regulated
ASPN	1.74952	7.32754e-16	Up-Regulated
ZNF692	1.03731	7.50672e-16	Up-Regulated
AC091544.4	1.9053	7.88839e-16	Up-Regulated
RPL10P19	1.44632	7.95379e-16	Up-Regulated
AC004918.1	1.02999	8.08443e-16	Up-Regulated
BAIAP3	1.01726	8.1969e-16	Up-Regulated
LRGUK	1.33891	8.63209e-16	Up-Regulated
AC080129.2	1.82318	8.84444e-16	Up-Regulated
AC019069.1	1.26149	9.09521e-16	Up-Regulated
AC084018.1	1.5082	9.24558e-16	Up-Regulated
AL359314.1	3.46225	9.62045e-16	Up-Regulated
CYSRT1	1.38697	9.96572e-16	Up-Regulated
AC004066.2	1.52894	1.02559e-15	Up-Regulated
AC024060.1	1.24448	1.045e-15	Up-Regulated
SAPCD1	1.82383	1.11028e-15	Up-Regulated
NSUN5P1	1.26459	1.11066e-15	Up-Regulated
AC144450.1	2.45968	1.1236e-15	Up-Regulated
HAGHL	1.9044	1.19139e-15	Up-Regulated
AC021818.1	2.37303	1.24783e-15	Up-Regulated
ARHGDIG	2.62022	1.27574e-15	Up-Regulated
AL360181.4	2.6801	1.31326e-15	Up-Regulated
AC145285.6	1.1872	1.34629e-15	Up-Regulated
LINC00115	1.13466	1.35239e-15	Up-Regulated
ZP3	1.38174	1.35461e-15	Up-Regulated
RAC3	1.24905	1.38836e-15	Up-Regulated
GPRIN1	1.27069	1.46816e-15	Up-Regulated
MANEAL	1.01017	1.66818e-15	Up-Regulated
OR51C1P	3.15798	1.66975e-15	Up-Regulated
GPR160	1.00139	1.75314e-15	Up-Regulated
ALB	4.36153	1.83717e-15	Up-Regulated
AC245100.2	1.70492	1.88662e-15	Up-Regulated
FBXL8	1.09241	1.93514e-15	Up-Regulated
AL157756.1	1.54255	2.06918e-15	Up-Regulated
EIF4BP3	1.00829	2.24821e-15	Up-Regulated
AP006621.1	1.41688	2.2723e-15	Up-Regulated
AC012531.1	2.8359	2.34452e-15	Up-Regulated
ZFHX2-AS1	1.27955	2.38663e-15	Up-Regulated
CDCA5	1.42394	2.39503e-15	Up-Regulated
GDF15	1.83501	2.85929e-15	Up-Regulated
SNHG8	1.05348	3.04362e-15	Up-Regulated
PPP1R14BP3	1.19229	3.07525e-15	Up-Regulated
PLAC8L1	1.49182	3.13763e-15	Up-Regulated
CASC8	2.18232	3.23081e-15	Up-Regulated
DISP3	1.41806	3.28526e-15	Up-Regulated
EME2	1.27467	3.31089e-15	Up-Regulated
CAMK2N2	1.65177	3.31839e-15	Up-Regulated
CDK5R1	1.11048	3.34342e-15	Up-Regulated
AC008870.2	1.16322	3.42465e-15	Up-Regulated
F2RL2	1.99138	3.44898e-15	Up-Regulated
TSPAN19	3.14642	3.57481e-15	Up-Regulated
AL022324.3	2.98423	3.6865e-15	Up-Regulated
AC138904.1	1.66621	4.33028e-15	Up-Regulated
AC020978.4	1.20182	4.45861e-15	Up-Regulated
SHC2	1.01758	4.52351e-15	Up-Regulated
TEX53	1.34004	4.55484e-15	Up-Regulated
KRT18P8	1.80653	4.60562e-15	Up-Regulated
OTX1	2.02091	5.13917e-15	Up-Regulated
CCER2	1.90341	5.29437e-15	Up-Regulated
AL133325.3	3.01861	5.37211e-15	Up-Regulated
C5orf38	1.00777	5.62839e-15	Up-Regulated
IQGAP3	1.78085	5.67519e-15	Up-Regulated
AC139783.2	3.99107	5.84558e-15	Up-Regulated
GNG13	2.70504	6.52299e-15	Up-Regulated
AL445933.1	1.27022	7.40594e-15	Up-Regulated
SLC12A5-AS1	2.4186	7.5748e-15	Up-Regulated
RNU1-106P	1.39801	7.99536e-15	Up-Regulated
CYP4A22-AS1	1.50515	8.21236e-15	Up-Regulated
PRDM12	1.8392	8.44207e-15	Up-Regulated
LINC00853	1.41138	8.60458e-15	Up-Regulated
SH3RF1	1.17587	8.75431e-15	Up-Regulated
EFNA2	2.97466	8.82576e-15	Up-Regulated
LINC01238	1.28477	8.97125e-15	Up-Regulated
LIME1	1.26529	9.86709e-15	Up-Regulated
RPS2P5	1.06409	1.00625e-14	Up-Regulated
LINC00930	2.1406	1.01317e-14	Up-Regulated
MCOLN2	1.63794	1.07059e-14	Up-Regulated
BCRP3	1.92172	1.07348e-14	Up-Regulated
TGM3	2.27776	1.13821e-14	Up-Regulated
RNY3P8	1.6553	1.15061e-14	Up-Regulated
CENPA	1.87032	1.23015e-14	Up-Regulated
ACP4	1.56623	1.29019e-14	Up-Regulated
AL390719.1	1.4752	1.29579e-14	Up-Regulated
SLC25A10	1.06326	1.31779e-14	Up-Regulated
FOXM1	1.47346	1.34908e-14	Up-Regulated
AC009902.3	2.19393	1.3696e-14	Up-Regulated
MYL5	1.0257	1.41163e-14	Up-Regulated
OR51E2	2.35567	1.42802e-14	Up-Regulated
EPOP	1.07902	1.43135e-14	Up-Regulated
ULBP1	2.07845	1.45732e-14	Up-Regulated
PGBD4P8	3.85953	1.5995e-14	Up-Regulated
AP001636.3	1.46468	1.61774e-14	Up-Regulated
APOE	1.62405	1.78488e-14	Up-Regulated
AC012531.2	2.03173	1.94661e-14	Up-Regulated
AL133153.1	2.15044	1.95413e-14	Up-Regulated
AC011472.2	1.27425	2.00711e-14	Up-Regulated
AC024267.4	1.89747	2.05612e-14	Up-Regulated
CCDC180	1.27963	2.07585e-14	Up-Regulated
MIOX	1.93123	2.11138e-14	Up-Regulated
FAR2P1	2.95178	2.11803e-14	Up-Regulated
RPSAP7	1.94152	2.14242e-14	Up-Regulated
PCAT14	2.57015	2.14275e-14	Up-Regulated
MFSD3	1.03172	2.16253e-14	Up-Regulated
YJEFN3	1.59893	2.26777e-14	Up-Regulated
DHCR24-DT	1.23166	2.29355e-14	Up-Regulated
AC093484.4	1.54225	2.31583e-14	Up-Regulated
AC011445.2	1.69922	2.34266e-14	Up-Regulated
AC013287.1	1.62826	2.38236e-14	Up-Regulated
AC048341.2	1.45749	2.40602e-14	Up-Regulated
VGF	2.41278	2.53517e-14	Up-Regulated
AC008040.2	2.04429	2.55814e-14	Up-Regulated
KIF18B	1.92098	2.5831e-14	Up-Regulated
AL023803.1	2.02655	2.63398e-14	Up-Regulated
AC100803.3	2.11542	2.64604e-14	Up-Regulated
RUNDC3A-AS1	1.37163	2.74912e-14	Up-Regulated
AC009120.5	1.36191	2.83109e-14	Up-Regulated
KIFC1	1.36353	2.83418e-14	Up-Regulated
CALR4P	1.44521	2.84502e-14	Up-Regulated
PKIB	1.60136	2.85789e-14	Up-Regulated
FFAR2	1.73639	3.00773e-14	Up-Regulated
CRACR2B	1.28588	3.14387e-14	Up-Regulated
AC025183.1	1.59105	3.19071e-14	Up-Regulated
SPC24	1.45806	3.61332e-14	Up-Regulated
GJB1	1.36723	3.65603e-14	Up-Regulated
ASIC3	1.51285	4.05288e-14	Up-Regulated
AC093788.1	1.28906	4.07853e-14	Up-Regulated
AC024267.5	1.89666	4.08723e-14	Up-Regulated
MIR5704	3.0168	4.10012e-14	Up-Regulated
AL008721.1	3.0055	4.13746e-14	Up-Regulated
KISS1R	3.34831	4.48699e-14	Up-Regulated
PLK1	1.41211	4.52838e-14	Up-Regulated
SAPCD2	1.02418	4.55594e-14	Up-Regulated
SLC25A27	1.24058	4.59152e-14	Up-Regulated
AC147651.1	1.47593	4.60413e-14	Up-Regulated
OR51S1	3.19878	4.64647e-14	Up-Regulated
AL031186.1	1.15641	4.66044e-14	Up-Regulated
DNMBP-AS1	1.1271	4.71832e-14	Up-Regulated
FASN	1.33521	4.77551e-14	Up-Regulated
ANGPTL3	3.77412	4.78172e-14	Up-Regulated
AC103691.1	1.51687	4.91257e-14	Up-Regulated
BEND4	1.64827	4.94963e-14	Up-Regulated
AC092849.1	1.21963	5.00913e-14	Up-Regulated
CCDC110	1.01678	5.28126e-14	Up-Regulated
NEIL3	1.914	5.2901e-14	Up-Regulated
AL669831.5	1.14857	5.30829e-14	Up-Regulated
HSF4	1.50343	5.65428e-14	Up-Regulated
AL596442.2	1.91506	5.68789e-14	Up-Regulated
GCNT1	1.56701	5.70597e-14	Up-Regulated
AC092171.4	1.65353	6.36636e-14	Up-Regulated
GVQW2	1.02372	6.67897e-14	Up-Regulated
AC073655.2	1.32573	6.80437e-14	Up-Regulated
AC012618.1	1.70745	6.87484e-14	Up-Regulated
RPGRIP1	1.0289	7.10986e-14	Up-Regulated
AL139246.5	1.71796	7.42348e-14	Up-Regulated
AC010913.1	1.57747	7.51066e-14	Up-Regulated
KIF4A	1.77022	7.66302e-14	Up-Regulated
RAB6C	1.03733	8.2591e-14	Up-Regulated
PHF21B	1.3634	8.35116e-14	Up-Regulated
MSH5	1.10035	8.38858e-14	Up-Regulated
TDRD1	2.93231	8.81483e-14	Up-Regulated
MAPK8IP2	1.26723	8.91999e-14	Up-Regulated
P2RX5	1.54132	9.21636e-14	Up-Regulated
LENG9	1.06711	9.23735e-14	Up-Regulated
TRIB1	1.38053	9.27387e-14	Up-Regulated
SNHG19	1.49387	9.67277e-14	Up-Regulated
AL513497.1	1.12842	1.0436e-13	Up-Regulated
LINC00244	2.49971	1.07699e-13	Up-Regulated
GLYATL1B	2.12912	1.11913e-13	Up-Regulated
FOXD1	2.75712	1.1479e-13	Up-Regulated
SNORD17	5.56232	1.15913e-13	Up-Regulated
AC026356.1	1.61386	1.16557e-13	Up-Regulated
MAK	1.49304	1.16557e-13	Up-Regulated
AP000845.1	1.15453	1.19962e-13	Up-Regulated
AC092535.1	2.06052	1.22521e-13	Up-Regulated
FSIP2-AS1	1.55791	1.24752e-13	Up-Regulated
AC099518.1	1.43347	1.25226e-13	Up-Regulated
TSPAN1	1.18345	1.28831e-13	Up-Regulated
AC025265.1	1.36012	1.30537e-13	Up-Regulated
LUZP2	1.85597	1.31027e-13	Up-Regulated
AC097634.1	1.2873	1.3159e-13	Up-Regulated
C19orf18	1.27554	1.32911e-13	Up-Regulated
CCNB2	1.21267	1.38756e-13	Up-Regulated
AC023794.1	1.80592	1.44888e-13	Up-Regulated
B3GAT1	1.62575	1.45464e-13	Up-Regulated
KLK15	1.96008	1.47469e-13	Up-Regulated
OR51H1	3.19507	1.49981e-13	Up-Regulated
DGCR9	1.76452	1.51125e-13	Up-Regulated
AC010997.5	2.33254	1.54347e-13	Up-Regulated
AL355987.5	2.01956	1.5459e-13	Up-Regulated
AL589182.1	2.5549	1.56382e-13	Up-Regulated
AC084125.2	1.53043	1.57787e-13	Up-Regulated
AC023302.1	1.50457	1.60125e-13	Up-Regulated
GLYATL1P4	1.99932	1.60261e-13	Up-Regulated
FBXL19-AS1	1.07135	1.67304e-13	Up-Regulated
AP003419.3	1.72957	1.69407e-13	Up-Regulated
TRIP13	1.16685	1.74736e-13	Up-Regulated
AP001267.3	1.15558	1.7836e-13	Up-Regulated
TUBB2A	1.3107	1.8031e-13	Up-Regulated
ATXN2-AS	1.21807	1.86401e-13	Up-Regulated
AC009005.1	1.46222	1.86761e-13	Up-Regulated
SDK1	1.67215	2.02254e-13	Up-Regulated
PRRT3-AS1	1.40611	2.03742e-13	Up-Regulated
AP002498.1	3.45601	2.3029e-13	Up-Regulated
ARFGEF3	1.09856	2.3356e-13	Up-Regulated
AC010273.2	1.16295	2.38259e-13	Up-Regulated
KRTAP5-1	2.08075	2.38988e-13	Up-Regulated
AL032819.2	1.32366	2.39095e-13	Up-Regulated
COLEC12	1.11185	2.42146e-13	Up-Regulated
PIMREG	1.49073	2.44239e-13	Up-Regulated
APBA2	1.1051	2.49461e-13	Up-Regulated
MKI67	1.4835	2.54812e-13	Up-Regulated
AL355488.1	1.09186	2.55093e-13	Up-Regulated
PLA2G7	1.69186	2.58597e-13	Up-Regulated
AC005534.1	1.37725	2.62658e-13	Up-Regulated
AC117498.2	1.31784	3.06709e-13	Up-Regulated
TNN	2.22767	3.09533e-13	Up-Regulated
AC016590.1	1.41491	3.18251e-13	Up-Regulated
FP325335.1	2.19576	3.18251e-13	Up-Regulated
RPL7AP50	1.05784	3.39686e-13	Up-Regulated
AJ003147.3	1.37084	3.52187e-13	Up-Regulated
GLOD5	1.07892	3.56875e-13	Up-Regulated
SLC22A10	3.05433	3.68998e-13	Up-Regulated
SPC25	1.44355	3.76964e-13	Up-Regulated
SLC12A5	1.74019	3.79408e-13	Up-Regulated
AC132192.2	1.40522	3.92826e-13	Up-Regulated
MYBL2	1.82005	3.9712e-13	Up-Regulated
AC021818.2	2.61939	4.02404e-13	Up-Regulated
C3orf80	1.06051	4.11458e-13	Up-Regulated
TTC6	1.00812	4.17102e-13	Up-Regulated
ZMYND10	2.00648	4.21037e-13	Up-Regulated
PTP4A3	1.38915	4.39684e-13	Up-Regulated
AC002128.1	1.22558	4.44142e-13	Up-Regulated
SOX8	1.22473	4.60807e-13	Up-Regulated
GLYATL1	1.77483	4.81194e-13	Up-Regulated
REPS2	1.07777	4.96371e-13	Up-Regulated
SNORA71A	2.00618	5.00731e-13	Up-Regulated
AC133785.1	1.72483	5.05781e-13	Up-Regulated
LINC01089	1.21323	5.08419e-13	Up-Regulated
NUTM2F	2.51599	5.25295e-13	Up-Regulated
AC124944.2	1.21331	5.26699e-13	Up-Regulated
CDCA3	1.20874	5.62418e-13	Up-Regulated
SLC10A5	1.2461	5.88408e-13	Up-Regulated
AC010260.1	1.1908	5.93712e-13	Up-Regulated
ZP1	2.12098	6.20181e-13	Up-Regulated
SPON2	2.23125	6.2079e-13	Up-Regulated
PRAC1	1.41564	6.23629e-13	Up-Regulated
GTSE1	1.53004	6.36466e-13	Up-Regulated
AP005205.2	1.5545	6.5109e-13	Up-Regulated
PLA2G1B	1.58833	6.61135e-13	Up-Regulated
AC006504.1	1.53002	6.65618e-13	Up-Regulated
AC007091.1	3.95329	6.73656e-13	Up-Regulated
TPX2	1.4977	6.84786e-13	Up-Regulated
AC233992.2	2.10734	6.95901e-13	Up-Regulated
GABRD	1.80291	7.05413e-13	Up-Regulated
AC011487.1	1.96047	7.42218e-13	Up-Regulated
GPC5-AS1	4.36441	7.43194e-13	Up-Regulated
AP003774.1	1.67895	7.85273e-13	Up-Regulated
OR51F4P	2.94585	8.07665e-13	Up-Regulated
FEV	1.87883	8.14308e-13	Up-Regulated
LEF1-AS1	1.67281	8.16043e-13	Up-Regulated
CTNND2	1.11972	8.3121e-13	Up-Regulated
SPAG5	1.13628	8.37021e-13	Up-Regulated
DLX2	2.46983	8.46269e-13	Up-Regulated
AC009063.2	2.68739	8.46682e-13	Up-Regulated
CDC20	1.52713	8.4778e-13	Up-Regulated
MELK	1.57458	8.77829e-13	Up-Regulated
AC003986.3	3.1963	8.81676e-13	Up-Regulated
AC005670.1	1.90266	8.98918e-13	Up-Regulated
ZDHHC11	1.45493	9.10885e-13	Up-Regulated
AC006277.1	1.28468	9.16368e-13	Up-Regulated
OR51A8P	2.43808	9.25922e-13	Up-Regulated
RPSAP1	2.12702	9.37329e-13	Up-Regulated
AC245884.8	1.33825	9.38142e-13	Up-Regulated
AL021707.8	1.24094	9.57903e-13	Up-Regulated
AC006077.2	1.32272	9.65708e-13	Up-Regulated
2019-09-12	2.25393	1.01539e-12	Up-Regulated
BAIAP2L2	2.16192	1.01644e-12	Up-Regulated
UOX	1.57524	1.07913e-12	Up-Regulated
SMIM28	2.23216	1.13488e-12	Up-Regulated
CECR2	1.1423	1.16717e-12	Up-Regulated
UFSP1	1.00065	1.16899e-12	Up-Regulated
AP001816.1	1.29435	1.17482e-12	Up-Regulated
AC010168.2	1.4697	1.22558e-12	Up-Regulated
SRARP	3.67829	1.23973e-12	Up-Regulated
HIST1H4E	2.06696	1.24605e-12	Up-Regulated
KRT20	3.87519	1.2467e-12	Up-Regulated
PRR22	1.11878	1.26428e-12	Up-Regulated
ATOH7	1.67319	1.28273e-12	Up-Regulated
AC013470.2	2.30991	1.29694e-12	Up-Regulated
ASMTL-AS1	1.584	1.37447e-12	Up-Regulated
GLYATL1P2	3.20826	1.37914e-12	Up-Regulated
CENPF	1.55101	1.41851e-12	Up-Regulated
DLGAP5	1.59782	1.45687e-12	Up-Regulated
SCNN1D	1.2637	1.46267e-12	Up-Regulated
AC079684.1	1.23989	1.48637e-12	Up-Regulated
LINC01355	1.10868	1.55929e-12	Up-Regulated
KLB	2.84187	1.59672e-12	Up-Regulated
LINC01869	1.43032	1.64073e-12	Up-Regulated
LINC02516	1.67495	1.64864e-12	Up-Regulated
TK1	1.20011	1.6564e-12	Up-Regulated
MNX1-AS1	2.29055	1.68737e-12	Up-Regulated
TBX1	1.62962	1.69803e-12	Up-Regulated
AC004801.2	1.43808	1.86146e-12	Up-Regulated
DOC2GP	1.96413	1.90425e-12	Up-Regulated
AURKB	1.49717	1.94542e-12	Up-Regulated
AL360181.3	1.89085	1.94548e-12	Up-Regulated
LINGO3	1.36847	2.03626e-12	Up-Regulated
C14orf39	1.25325	2.08866e-12	Up-Regulated
RPL37P6	1.66175	2.13915e-12	Up-Regulated
SLC34A3	1.46044	2.18411e-12	Up-Regulated
DNASE1L2	1.42053	2.20256e-12	Up-Regulated
SNTG2-AS1	2.35902	2.25448e-12	Up-Regulated
CCNA2	1.26774	2.28996e-12	Up-Regulated
OR51A9P	1.6927	2.30931e-12	Up-Regulated
BRSK2	2.29131	2.39943e-12	Up-Regulated
AL157387.1	7.564	2.40222e-12	Up-Regulated
CASC11	2.31877	2.42966e-12	Up-Regulated
AC007663.3	1.31257	2.62435e-12	Up-Regulated
KRT8P49	1.79563	2.69457e-12	Up-Regulated
EPHA8	2.3647	2.70104e-12	Up-Regulated
AL022341.1	1.2659	2.90718e-12	Up-Regulated
AL603839.4	1.25817	3.08203e-12	Up-Regulated
ZIC5	3.40283	3.08726e-12	Up-Regulated
OTOAP1	1.62321	3.1877e-12	Up-Regulated
PRR16	1.78794	3.35796e-12	Up-Regulated
AC244093.1	2.30533	3.40525e-12	Up-Regulated
AC008105.2	1.2341	3.47938e-12	Up-Regulated
ADGRV1	1.03981	3.68822e-12	Up-Regulated
AC092807.2	1.14589	3.69087e-12	Up-Regulated
LGALS8-AS1	1.3096	3.72733e-12	Up-Regulated
AC106772.1	2.34322	3.73737e-12	Up-Regulated
SSPO	1.3798	3.75766e-12	Up-Regulated
AC108673.2	1.31698	3.81408e-12	Up-Regulated
TTLL6	1.04416	3.89022e-12	Up-Regulated
MNX1-AS2	2.45843	4.03921e-12	Up-Regulated
CLDN3	1.07002	4.10859e-12	Up-Regulated
HBQ1	2.98436	4.21235e-12	Up-Regulated
AC130456.3	1.38998	4.26572e-12	Up-Regulated
AC007687.1	2.33757	4.32223e-12	Up-Regulated
AL592071.1	1.5945	4.39419e-12	Up-Regulated
AC009041.2	1.27815	4.40644e-12	Up-Regulated
CENPN	1.28003	4.44532e-12	Up-Regulated
AC092171.1	1.14491	4.48847e-12	Up-Regulated
NKX6-1	3.49697	4.60048e-12	Up-Regulated
AL139289.1	1.15807	4.70036e-12	Up-Regulated
ATP8A2	2.75833	4.74133e-12	Up-Regulated
FAM13A-AS1	1.18042	4.82394e-12	Up-Regulated
AC015912.3	1.51848	4.82521e-12	Up-Regulated
AC106897.1	1.30688	4.88804e-12	Up-Regulated
TMEM52	1.21815	4.89843e-12	Up-Regulated
AK5	1.93293	4.90927e-12	Up-Regulated
UBE2C	1.78392	5.14205e-12	Up-Regulated
RPSAP47	1.9965	5.17224e-12	Up-Regulated
CBLC	1.12703	5.19702e-12	Up-Regulated
FOXB2	4.09927	5.35779e-12	Up-Regulated
AC103760.1	1.20071	5.55257e-12	Up-Regulated
KIF20A	1.53172	5.71741e-12	Up-Regulated
AC023983.2	1.54236	5.93503e-12	Up-Regulated
HES6	1.5185	5.95509e-12	Up-Regulated
SLC6A11	1.56255	5.95522e-12	Up-Regulated
TMEM210	1.11553	5.97715e-12	Up-Regulated
TMEM89	1.82408	6.05378e-12	Up-Regulated
AP001636.1	1.28358	6.13056e-12	Up-Regulated
TEX45	1.78162	6.39207e-12	Up-Regulated
AC004923.4	1.27589	6.47629e-12	Up-Regulated
B3GNT6	4.1252	6.73701e-12	Up-Regulated
C4orf48	1.54464	6.74243e-12	Up-Regulated
AC025580.2	1.17743	6.85281e-12	Up-Regulated
MGAT5B	1.77051	7.01468e-12	Up-Regulated
AP000553.2	1.82386	7.01468e-12	Up-Regulated
AC016229.2	1.15791	7.13869e-12	Up-Regulated
SHCBP1	1.39063	7.26366e-12	Up-Regulated
TRGC2	1.7623	7.6065e-12	Up-Regulated
AL133153.2	1.46106	7.73301e-12	Up-Regulated
HIST1H2AM	1.50625	7.85408e-12	Up-Regulated
NUDT8	1.79642	8.00049e-12	Up-Regulated
DLL3	1.95701	8.02709e-12	Up-Regulated
FOLH1	1.60336	8.22729e-12	Up-Regulated
LINC02571	2.51882	8.25449e-12	Up-Regulated
TMSB15A	1.41509	8.39659e-12	Up-Regulated
ZNF695	1.38385	8.44268e-12	Up-Regulated
SCARNA13	2.55609	8.64011e-12	Up-Regulated
AC018809.1	1.38075	9.32231e-12	Up-Regulated
OR2B6	1.99096	9.33472e-12	Up-Regulated
AL161729.3	1.31651	9.45975e-12	Up-Regulated
LINC01623	3.21682	9.58113e-12	Up-Regulated
HCN2	1.42667	9.62435e-12	Up-Regulated
MIR148A	1.78774	9.67581e-12	Up-Regulated
NCAPH	1.41198	9.71322e-12	Up-Regulated
LINC01866	3.79489	9.75591e-12	Up-Regulated
AC008610.1	1.3535	9.97139e-12	Up-Regulated
AC073257.2	1.52122	1.01816e-11	Up-Regulated
IL11	1.26281	1.03649e-11	Up-Regulated
AC112484.3	1.31268	1.04043e-11	Up-Regulated
RAB26	1.20226	1.09998e-11	Up-Regulated
AC114284.1	2.06672	1.11682e-11	Up-Regulated
AC015689.1	1.02446	1.1214e-11	Up-Regulated
RRM2	1.52501	1.13217e-11	Up-Regulated
CDC45	1.32334	1.15384e-11	Up-Regulated
AC010331.1	1.41699	1.18808e-11	Up-Regulated
AL139082.1	1.133	1.21753e-11	Up-Regulated
LINC02120	3.80454	1.25296e-11	Up-Regulated
TTC3-AS1	1.20283	1.25613e-11	Up-Regulated
NLRP8	1.85652	1.26769e-11	Up-Regulated
SPDYA	1.27527	1.26812e-11	Up-Regulated
AL096828.3	1.05516	1.29053e-11	Up-Regulated
KRT2	1.75417	1.2935e-11	Up-Regulated
HMGB1P24	2.19709	1.29717e-11	Up-Regulated
FGL1	2.95222	1.31407e-11	Up-Regulated
AL139123.1	1.40097	1.35734e-11	Up-Regulated
AC004477.1	1.1603	1.41631e-11	Up-Regulated
ERCC6L	1.12748	1.42314e-11	Up-Regulated
AL121672.3	1.5653	1.47921e-11	Up-Regulated
SNORD99	1.50715	1.48105e-11	Up-Regulated
ZGLP1	1.28719	1.49224e-11	Up-Regulated
SNORA74A	5.54745	1.49391e-11	Up-Regulated
AC015987.1	1.55981	1.55191e-11	Up-Regulated
AC092296.2	1.19131	1.56568e-11	Up-Regulated
GALR3	1.71641	1.57439e-11	Up-Regulated
OR51F5P	2.79722	1.62303e-11	Up-Regulated
TBX10	3.34831	1.66134e-11	Up-Regulated
AC007159.1	3.75003	1.66623e-11	Up-Regulated
AL356133.2	5.09391	1.67419e-11	Up-Regulated
MEX3A	1.59175	1.69119e-11	Up-Regulated
SLC16A8	1.40214	1.71422e-11	Up-Regulated
AP001412.1	1.33935	1.71715e-11	Up-Regulated
SCARNA7	4.83917	1.72993e-11	Up-Regulated
AC005821.1	1.7331	1.72993e-11	Up-Regulated
NLRP13	2.89378	1.73233e-11	Up-Regulated
SPATA3-AS1	2.03912	1.75964e-11	Up-Regulated
AL390726.4	1.20455	1.85267e-11	Up-Regulated
PKMYT1	1.2823	1.8743e-11	Up-Regulated
ROPN1B	1.47451	1.89285e-11	Up-Regulated
AC120114.3	1.01553	1.91294e-11	Up-Regulated
AC013726.1	1.09578	1.9142e-11	Up-Regulated
AC006272.1	1.70666	1.92628e-11	Up-Regulated
AL031009.1	1.27577	1.9638e-11	Up-Regulated
AC092809.4	1.24164	1.97101e-11	Up-Regulated
CST2	3.43622	1.97212e-11	Up-Regulated
AC092718.2	1.29111	2.03309e-11	Up-Regulated
AP001652.1	2.14867	2.12311e-11	Up-Regulated
LINC01687	3.15482	2.1807e-11	Up-Regulated
CTHRC1	1.68645	2.21499e-11	Up-Regulated
AL022332.1	3.43337	2.22033e-11	Up-Regulated
SDS	1.4	2.26467e-11	Up-Regulated
AC105339.2	1.2002	2.31379e-11	Up-Regulated
DBET	4.18467	2.31473e-11	Up-Regulated
AL513327.3	1.58058	2.32243e-11	Up-Regulated
AC125603.3	1.32723	2.36033e-11	Up-Regulated
IGLVIVOR22-1	2.65803	2.36451e-11	Up-Regulated
GAL	1.74365	2.44838e-11	Up-Regulated
AC011523.1	1.83915	2.45223e-11	Up-Regulated
AC096536.2	1.00134	2.46491e-11	Up-Regulated
AP001628.1	1.57651	2.47333e-11	Up-Regulated
AC009097.2	1.78963	2.47868e-11	Up-Regulated
RF00100	4.59261	2.51746e-11	Up-Regulated
FOXL2	2.31557	2.61763e-11	Up-Regulated
SKA1	1.2558	2.70133e-11	Up-Regulated
AL355353.1	1.1006	2.80387e-11	Up-Regulated
LINC01341	1.56993	2.81139e-11	Up-Regulated
AMHR2	1.38594	2.85127e-11	Up-Regulated
CHKB-CPT1B	1.0634	2.87742e-11	Up-Regulated
BIRC7	1.84408	2.88211e-11	Up-Regulated
CBX2	1.4351	2.88263e-11	Up-Regulated
AC022148.2	1.57231	2.88444e-11	Up-Regulated
SYCE1L	1.69572	2.93743e-11	Up-Regulated
AL355864.2	1.70674	2.95718e-11	Up-Regulated
IMPDH1P8	1.21032	2.98045e-11	Up-Regulated
BOLA2B	1.05455	2.98483e-11	Up-Regulated
SPINK1	4.42699	3.05475e-11	Up-Regulated
MADCAM1	1.31328	3.05897e-11	Up-Regulated
TFF3	2.66878	3.10508e-11	Up-Regulated
RN7SL521P	1.43546	3.10636e-11	Up-Regulated
AP002981.1	2.0514	3.15583e-11	Up-Regulated
DLG3-AS1	1.62739	3.16975e-11	Up-Regulated
AL512622.1	1.84417	3.31953e-11	Up-Regulated
PCDHGB9P	1.29414	3.36345e-11	Up-Regulated
GSDMA	1.46339	3.36688e-11	Up-Regulated
DEPDC1B	1.48911	3.37831e-11	Up-Regulated
FAM111B	1.48636	3.65287e-11	Up-Regulated
VSTM2L	1.67268	3.70411e-11	Up-Regulated
NR2E1	3.75702	3.84101e-11	Up-Regulated
FEZF1	2.89923	3.85876e-11	Up-Regulated
AC015921.1	1.29129	3.93084e-11	Up-Regulated
AGMAT	1.2062	4.01294e-11	Up-Regulated
CELSR3	1.70432	4.29119e-11	Up-Regulated
AC004223.4	1.3636	4.29903e-11	Up-Regulated
AL445524.1	1.0342	4.33754e-11	Up-Regulated
MIR25	1.30911	4.47182e-11	Up-Regulated
AC011773.4	1.4011	4.4807e-11	Up-Regulated
DNAAF3	1.52439	4.59056e-11	Up-Regulated
ADAM21	1.80712	4.79338e-11	Up-Regulated
ENTPD5	1.16338	4.8965e-11	Up-Regulated
NALCN-AS1	2.51059	4.90181e-11	Up-Regulated
HOXC12	4.54105	4.93347e-11	Up-Regulated
AC253536.6	1.16819	4.95581e-11	Up-Regulated
ANKRD30A	5.94565	4.99706e-11	Up-Regulated
GLYATL1P1	1.1813	5.16861e-11	Up-Regulated
RNFT2	1.0553	5.3471e-11	Up-Regulated
AC011290.2	1.05844	5.41729e-11	Up-Regulated
SPZ1	7.27205	5.58741e-11	Up-Regulated
FOXS1	1.25573	5.60307e-11	Up-Regulated
ISG15	1.91609	5.76015e-11	Up-Regulated
AC008736.3	1.41658	5.88198e-11	Up-Regulated
AL512306.2	1.21824	5.94711e-11	Up-Regulated
GABRB3	1.34777	5.98835e-11	Up-Regulated
GPR37	1.21712	6.01093e-11	Up-Regulated
FABP5	2.47259	6.04179e-11	Up-Regulated
HMMR	1.38499	6.63692e-11	Up-Regulated
AL590326.1	1.42182	6.64719e-11	Up-Regulated
SP5	1.63968	7.02801e-11	Up-Regulated
RNU6ATAC35P	1.12834	7.05547e-11	Up-Regulated
HIST2H2BD	1.23942	7.06835e-11	Up-Regulated
RPRML	2.86374	7.06933e-11	Up-Regulated
SRMS	1.58282	7.14439e-11	Up-Regulated
AL391095.1	1.44708	7.15397e-11	Up-Regulated
BUB1	1.34547	7.32727e-11	Up-Regulated
AL138918.1	2.44409	7.47604e-11	Up-Regulated
AL353622.2	1.84032	7.48552e-11	Up-Regulated
SNORD19C	1.08275	7.7375e-11	Up-Regulated
ERVH48-1	2.72036	7.74704e-11	Up-Regulated
APLN	1.39022	7.76993e-11	Up-Regulated
FAR2P4	2.41253	8.01721e-11	Up-Regulated
AC092683.1	1.1329	8.22023e-11	Up-Regulated
RAB19	1.06588	8.32702e-11	Up-Regulated
CYP2J2	1.37562	8.43449e-11	Up-Regulated
LINC00993	7.32853	8.70773e-11	Up-Regulated
NEK2	1.60303	8.89099e-11	Up-Regulated
RPL12P8	1.11911	8.95836e-11	Up-Regulated
HOXC13	3.11291	9.01652e-11	Up-Regulated
RSPH1	1.05727	9.1246e-11	Up-Regulated
SAMD5	1.33311	9.26622e-11	Up-Regulated
AC109326.1	1.97263	9.3111e-11	Up-Regulated
APOBEC3AP1	4.86142	9.69738e-11	Up-Regulated
TMC5	1.15239	1.01036e-10	Up-Regulated
FSIP2-AS2	1.66691	1.01909e-10	Up-Regulated
AC018638.6	1.19536	1.03555e-10	Up-Regulated
AC093063.1	2.26531	1.06236e-10	Up-Regulated
PCDHGA1	1.32913	1.06995e-10	Up-Regulated
AL662890.1	1.98203	1.09758e-10	Up-Regulated
AP000787.2	1.78413	1.1097e-10	Up-Regulated
NEAT1	1.19939	1.12295e-10	Up-Regulated
LINC00308	3.60155	1.14129e-10	Up-Regulated
CARMIL2	1.20176	1.14658e-10	Up-Regulated
LINC01524	3.10057	1.15277e-10	Up-Regulated
LINC02515	1.94324	1.17817e-10	Up-Regulated
AL023802.1	2.79751	1.18583e-10	Up-Regulated
AC138028.4	1.02059	1.20281e-10	Up-Regulated
C1QTNF12	1.15192	1.21717e-10	Up-Regulated
PTTG1	1.21348	1.21854e-10	Up-Regulated
NKAIN1	2.20296	1.22847e-10	Up-Regulated
AC117503.1	1.95427	1.27599e-10	Up-Regulated
AC092119.2	1.20891	1.27846e-10	Up-Regulated
CRYBA2	1.51731	1.2793e-10	Up-Regulated
AC112694.2	1.21746	1.28868e-10	Up-Regulated
AC107956.1	1.04925	1.32059e-10	Up-Regulated
AC016575.1	1.68776	1.32681e-10	Up-Regulated
MAPK12	1.01046	1.36108e-10	Up-Regulated
AL513320.1	1.33201	1.36108e-10	Up-Regulated
AC010323.2	1.40277	1.36648e-10	Up-Regulated
AC025178.1	1.02549	1.38697e-10	Up-Regulated
AL512652.1	1.25295	1.41774e-10	Up-Regulated
ERG	2.4537	1.4188e-10	Up-Regulated
STAG3L5P	1.09155	1.4574e-10	Up-Regulated
FOXD4	1.48685	1.46568e-10	Up-Regulated
SNHG9	1.13715	1.46878e-10	Up-Regulated
AC073195.1	1.04827	1.47695e-10	Up-Regulated
AC019197.1	1.36812	1.53606e-10	Up-Regulated
HOXC5	1.8851	1.55175e-10	Up-Regulated
DNAH8	2.41075	1.55808e-10	Up-Regulated
RGMB-AS1	1.20522	1.63691e-10	Up-Regulated
TEX22	1.20163	1.67003e-10	Up-Regulated
STAM-AS1	1.17068	1.67661e-10	Up-Regulated
SEC31B	1.02672	1.67858e-10	Up-Regulated
AC008569.2	1.30007	1.6966e-10	Up-Regulated
SNORD100	1.07568	1.71077e-10	Up-Regulated
STRC	1.47925	1.71219e-10	Up-Regulated
AC073352.1	1.73515	1.7362e-10	Up-Regulated
HNRNPA1P57	4.51489	1.75493e-10	Up-Regulated
AC116312.1	1.32456	1.77948e-10	Up-Regulated
TMEM145	1.52847	1.78347e-10	Up-Regulated
OR51T1	2.46478	1.79128e-10	Up-Regulated
AC020633.1	1.06433	1.81577e-10	Up-Regulated
CYP4F30P	2.19016	1.88985e-10	Up-Regulated
HIST1H4J	1.42391	1.93182e-10	Up-Regulated
RDM1	1.54765	1.94287e-10	Up-Regulated
AC126118.1	1.25855	1.99061e-10	Up-Regulated
MSH5-SAPCD1	1.07554	1.9978e-10	Up-Regulated
MIPEP	1.62388	2.00242e-10	Up-Regulated
FLJ45513	1.15641	2.02621e-10	Up-Regulated
COL10A1	2.37192	2.0617e-10	Up-Regulated
AC005538.1	1.81077	2.07238e-10	Up-Regulated
AC107926.1	2.01761	2.10181e-10	Up-Regulated
RNF157	1.81765	2.12425e-10	Up-Regulated
UGT2B4	3.11487	2.13529e-10	Up-Regulated
RN7SL12P	2.04763	2.19489e-10	Up-Regulated
CDKN3	1.22323	2.20644e-10	Up-Regulated
ST8SIA6-AS1	2.78758	2.22085e-10	Up-Regulated
AC099791.2	1.62852	2.2491e-10	Up-Regulated
AL022341.2	2.20765	2.29749e-10	Up-Regulated
LRRIQ1	1.22644	2.30824e-10	Up-Regulated
AL136038.5	1.02526	2.37726e-10	Up-Regulated
IL36RN	2.96409	2.39439e-10	Up-Regulated
KLF2P4	2.32137	2.41241e-10	Up-Regulated
TMEM269	1.24779	2.57451e-10	Up-Regulated
LINC00868	2.29992	2.5936e-10	Up-Regulated
ACSM5P1	1.57157	2.62153e-10	Up-Regulated
AC092718.4	1.39935	2.63811e-10	Up-Regulated
KLF2P1	2.37077	2.66068e-10	Up-Regulated
RPL23AP66	1.42989	2.69311e-10	Up-Regulated
ODF3L2	1.73051	2.72871e-10	Up-Regulated
SSTR1	1.98912	2.79999e-10	Up-Regulated
IZUMO4	1.01343	2.82361e-10	Up-Regulated
KLF2P3	2.47542	2.82647e-10	Up-Regulated
KIFC2	1.07985	2.89743e-10	Up-Regulated
AC023509.2	1.80661	2.90683e-10	Up-Regulated
SNORD36C	1.66328	2.9092e-10	Up-Regulated
AC112491.1	1.03766	2.91169e-10	Up-Regulated
COMP	2.06498	2.92334e-10	Up-Regulated
MON1B	1.50237	2.93819e-10	Up-Regulated
SNORD15B	3.27796	2.9565e-10	Up-Regulated
AL035425.3	3.27153	3.02187e-10	Up-Regulated
VAX1	3.90189	3.06642e-10	Up-Regulated
AC010643.1	1.49867	3.15881e-10	Up-Regulated
AC012636.1	1.08002	3.22621e-10	Up-Regulated
PBK	1.50717	3.22621e-10	Up-Regulated
AC005387.1	1.30697	3.24577e-10	Up-Regulated
CDKN2A	1.18407	3.31226e-10	Up-Regulated
C19orf81	2.44051	3.39394e-10	Up-Regulated
MZB1	1.43539	3.46529e-10	Up-Regulated
LINC02235	1.4442	3.58118e-10	Up-Regulated
NAALADL2-AS2	4.02411	3.62148e-10	Up-Regulated
COL2A1	3.7842	3.63045e-10	Up-Regulated
AC131280.1	3.43261	3.63557e-10	Up-Regulated
C6orf201	1.02605	3.68792e-10	Up-Regulated
LINC02489	1.12889	3.69427e-10	Up-Regulated
RPS4XP23	1.94679	3.736e-10	Up-Regulated
RPS2P46	1.0595	3.78475e-10	Up-Regulated
GRIN3A	2.5889	3.79896e-10	Up-Regulated
LRRC26	1.49983	3.86846e-10	Up-Regulated
C5orf30	1.02861	3.9301e-10	Up-Regulated
DGCR5	1.43071	3.9328e-10	Up-Regulated
OR5H8	2.73343	4.25751e-10	Up-Regulated
TUBB4A	2.41089	4.28035e-10	Up-Regulated
AL031777.1	1.65307	4.33112e-10	Up-Regulated
AC007191.1	1.0535	4.34777e-10	Up-Regulated
AC012435.1	1.01675	4.4293e-10	Up-Regulated
MIR3189	1.69413	4.60184e-10	Up-Regulated
LINC01424	1.18693	4.62341e-10	Up-Regulated
AL807752.4	1.5687	4.63673e-10	Up-Regulated
AC093642.2	1.096	4.64915e-10	Up-Regulated
ESPL1	1.27835	4.76347e-10	Up-Regulated
SLC25A48	1.74941	4.80016e-10	Up-Regulated
AC006329.2	1.90476	4.90109e-10	Up-Regulated
AL121790.1	1.15819	4.95583e-10	Up-Regulated
ZNF252P-AS1	1.26424	4.96626e-10	Up-Regulated
SNORA74B	4.84532	4.9917e-10	Up-Regulated
STPG3-AS1	1.35435	5.04644e-10	Up-Regulated
AC107419.1	4.03979	5.06371e-10	Up-Regulated
SNORA3B	1.59108	5.11613e-10	Up-Regulated
Z82210.1	5.23761	5.15782e-10	Up-Regulated
FAM57B	1.95582	5.26961e-10	Up-Regulated
AC020922.3	1.4015	5.42279e-10	Up-Regulated
AC131212.3	1.02185	5.44055e-10	Up-Regulated
AC109361.2	1.54636	5.4641e-10	Up-Regulated
AL133255.1	1.77406	5.54663e-10	Up-Regulated
AP000842.3	1.6938	5.90846e-10	Up-Regulated
HIST1H2BG	1.29587	5.93845e-10	Up-Regulated
CCL18	1.88654	6.11792e-10	Up-Regulated
SCARNA10	4.78203	6.13456e-10	Up-Regulated
LINC01399	1.50623	6.4099e-10	Up-Regulated
AC004241.4	1.42089	6.46049e-10	Up-Regulated
LINC00637	1.12296	6.55891e-10	Up-Regulated
AP001992.1	1.25615	6.72905e-10	Up-Regulated
BUD13P1	1.70653	6.86701e-10	Up-Regulated
TRIM67	1.1567	6.95021e-10	Up-Regulated
AP000437.1	1.12146	7.05314e-10	Up-Regulated
AC004830.1	1.14374	7.08612e-10	Up-Regulated
KIF2C	1.04246	7.16013e-10	Up-Regulated
AC108860.1	1.85667	7.28078e-10	Up-Regulated
WASF5P	2.31148	7.32748e-10	Up-Regulated
KRT72	3.66371	7.63984e-10	Up-Regulated
SCARNA12	2.48102	7.79028e-10	Up-Regulated
AC022432.1	1.90565	8.08094e-10	Up-Regulated
MIR6832	2.31596	8.10559e-10	Up-Regulated
LRRC36	1.50024	8.17207e-10	Up-Regulated
MCCC2	1.21591	8.57865e-10	Up-Regulated
ASF1B	1.13338	8.71637e-10	Up-Regulated
AL590096.1	1.30478	8.76782e-10	Up-Regulated
LINC01549	1.28666	8.78796e-10	Up-Regulated
SMS	1.32065	8.79161e-10	Up-Regulated
RPSAP2	2.64217	8.85614e-10	Up-Regulated
ACTL10	1.38375	9.0123e-10	Up-Regulated
KCNG3	2.11177	9.27431e-10	Up-Regulated
AL358232.1	1.92531	9.29164e-10	Up-Regulated
AC011525.1	2.37861	9.49396e-10	Up-Regulated
AC108751.4	1.53914	9.58165e-10	Up-Regulated
LFNG	1.04412	9.81313e-10	Up-Regulated
AL354707.3	1.95284	9.8754e-10	Up-Regulated
LINC01210	2.9302	9.88741e-10	Up-Regulated
THPO	1.40284	9.97249e-10	Up-Regulated
SLC23A3	1.13411	9.98766e-10	Up-Regulated
AL023881.1	1.06312	9.98766e-10	Up-Regulated
SLC51A	1.0731	1.01625e-09	Up-Regulated
BARX1	2.31121	1.04051e-09	Up-Regulated
AC005785.1	1.10596	1.04201e-09	Up-Regulated
STPG3	1.27824	1.08699e-09	Up-Regulated
OR51A5P	3.035	1.08826e-09	Up-Regulated
PROC	2.59077	1.09969e-09	Up-Regulated
PPEF2	1.39368	1.10921e-09	Up-Regulated
AP001626.1	1.22211	1.12034e-09	Up-Regulated
AC245884.1	2.07622	1.12034e-09	Up-Regulated
AC011487.4	1.83465	1.12716e-09	Up-Regulated
LINC02412	1.41107	1.13014e-09	Up-Regulated
AL136456.1	2.46998	1.1391e-09	Up-Regulated
LINC01518	2.85332	1.14381e-09	Up-Regulated
ARMC3	2.06751	1.15678e-09	Up-Regulated
AC024560.2	1.08614	1.15736e-09	Up-Regulated
NUP210P3	1.23133	1.15851e-09	Up-Regulated
AC002553.2	1.0128	1.24293e-09	Up-Regulated
CEP55	1.2749	1.29846e-09	Up-Regulated
ROPN1L	2.01331	1.30536e-09	Up-Regulated
AC004847.1	1.13405	1.30807e-09	Up-Regulated
AC010655.2	1.06251	1.33078e-09	Up-Regulated
EDRF1-AS1	1.44173	1.37515e-09	Up-Regulated
LENEP	1.67703	1.38416e-09	Up-Regulated
THBS4	1.51974	1.39739e-09	Up-Regulated
VAX2	1.51015	1.40345e-09	Up-Regulated
PCDHA1	2.73882	1.40701e-09	Up-Regulated
LINC00412	1.29751	1.42292e-09	Up-Regulated
NTM	1.72873	1.43407e-09	Up-Regulated
AL353801.3	1.19165	1.43896e-09	Up-Regulated
AL355472.1	1.07829	1.48506e-09	Up-Regulated
MAMDC4	1.03177	1.50368e-09	Up-Regulated
ORC6	1.00635	1.52392e-09	Up-Regulated
PCDHGB1	1.4954	1.53451e-09	Up-Regulated
AC007387.1	1.00352	1.53656e-09	Up-Regulated
AL161908.1	2.37347	1.53997e-09	Up-Regulated
ASPM	1.37241	1.59655e-09	Up-Regulated
MIR7111	1.48211	1.6014e-09	Up-Regulated
NUF2	1.19416	1.72468e-09	Up-Regulated
AC009065.1	1.98467	1.73828e-09	Up-Regulated
AC132938.1	1.37632	1.76111e-09	Up-Regulated
CDC20B	4.12216	1.77169e-09	Up-Regulated
CCDC154	1.04174	1.84029e-09	Up-Regulated
HASPIN	1.17204	1.8468e-09	Up-Regulated
PEX10	1.28729	1.89316e-09	Up-Regulated
FBXO43	1.0152	1.90797e-09	Up-Regulated
AL356299.2	1.08068	1.95607e-09	Up-Regulated
TMEM249	1.71888	1.97988e-09	Up-Regulated
FP325330.3	2.72971	2.01695e-09	Up-Regulated
AL078621.2	3.08722	2.04205e-09	Up-Regulated
NPW	1.36103	2.07805e-09	Up-Regulated
SUCNR1	2.98997	2.10581e-09	Up-Regulated
UNC5A	2.63026	2.15868e-09	Up-Regulated
HLA-DMB	1.69169	2.17375e-09	Up-Regulated
ATF7-NPFF	1.00375	2.17855e-09	Up-Regulated
AL158151.4	1.61613	2.1848e-09	Up-Regulated
AC091544.5	1.23565	2.21299e-09	Up-Regulated
ADRA2A	1.32294	2.23591e-09	Up-Regulated
C20orf204	1.14968	2.31629e-09	Up-Regulated
ETV4	3.71033	2.31768e-09	Up-Regulated
LINC01767	1.88278	2.3454e-09	Up-Regulated
AP001630.1	1.53551	2.43731e-09	Up-Regulated
AC027228.2	1.20689	2.45919e-09	Up-Regulated
SMIM21	3.36491	2.47363e-09	Up-Regulated
MYO6	1.05096	2.48341e-09	Up-Regulated
HYI-AS1	1.10219	2.50397e-09	Up-Regulated
SERPINA11	2.35925	2.52843e-09	Up-Regulated
SFRP4	1.46859	2.56782e-09	Up-Regulated
AC120498.9	1.33302	2.57403e-09	Up-Regulated
SMIM23	2.15933	2.59164e-09	Up-Regulated
IL21R-AS1	1.61781	2.62127e-09	Up-Regulated
AC141002.1	1.02054	2.76779e-09	Up-Regulated
MIR3609	5.77446	2.7722e-09	Up-Regulated
AC092535.3	2.03017	2.78609e-09	Up-Regulated
KIAA0087	2.61706	2.79539e-09	Up-Regulated
AC018665.1	1.05218	2.89038e-09	Up-Regulated
PABPC1L	1.11644	2.99256e-09	Up-Regulated
HIST1H2AE	1.19937	3.08361e-09	Up-Regulated
SLC7A11-AS1	1.88268	3.17426e-09	Up-Regulated
LINC01786	1.03932	3.25248e-09	Up-Regulated
HEY2	1.12097	3.29556e-09	Up-Regulated
CSPG5	1.06425	3.30331e-09	Up-Regulated
AP006284.1	1.38843	3.31162e-09	Up-Regulated
CHRD	1.09783	3.39124e-09	Up-Regulated
GBX2	4.27346	3.41699e-09	Up-Regulated
AC024022.1	2.27068	3.45723e-09	Up-Regulated
KIF14	1.37742	3.46328e-09	Up-Regulated
Z92544.2	1.09386	3.70242e-09	Up-Regulated
RAET1K	1.21891	3.72154e-09	Up-Regulated
AL596325.2	1.12823	3.83337e-09	Up-Regulated
C1QTNF9B	1.93443	3.88628e-09	Up-Regulated
ZNF560	3.53966	3.98811e-09	Up-Regulated
AC138696.2	1.09405	4.00091e-09	Up-Regulated
AP001453.2	1.00608	4.01603e-09	Up-Regulated
AL356473.1	4.3804	4.03749e-09	Up-Regulated
AC105137.2	1.20827	4.04822e-09	Up-Regulated
GJA3	1.97289	4.05242e-09	Up-Regulated
SNORA22	3.3477	4.07314e-09	Up-Regulated
FOXD3-AS1	1.88281	4.09571e-09	Up-Regulated
LINC00940	1.69906	4.09693e-09	Up-Regulated
AC109927.1	1.47284	4.11889e-09	Up-Regulated
AC068446.1	1.75571	4.35035e-09	Up-Regulated
LINC00685	1.13082	4.39393e-09	Up-Regulated
SNORD6	1.09996	4.44871e-09	Up-Regulated
AC011773.1	1.48751	4.46612e-09	Up-Regulated
AL589743.5	1.98582	4.49517e-09	Up-Regulated
EXO1	1.2738	4.59389e-09	Up-Regulated
Z97653.1	1.42161	4.6028e-09	Up-Regulated
AC073487.1	1.07763	4.62314e-09	Up-Regulated
AC145207.1	1.66878	4.62829e-09	Up-Regulated
AC132872.2	1.22992	4.65554e-09	Up-Regulated
TTK	1.14556	4.75748e-09	Up-Regulated
TOP2A	1.33633	4.84894e-09	Up-Regulated
KCNH8	1.76942	4.97697e-09	Up-Regulated
UBTFL9	1.88339	4.9994e-09	Up-Regulated
AC091544.2	1.84918	5.21353e-09	Up-Regulated
PTPRR	2.61139	5.24945e-09	Up-Regulated
AC010624.4	2.85572	5.29019e-09	Up-Regulated
AC010809.3	1.25126	5.30696e-09	Up-Regulated
LINC00624	1.11983	5.33098e-09	Up-Regulated
AC007785.3	1.29741	5.3887e-09	Up-Regulated
DNASE2B	1.52142	5.583e-09	Up-Regulated
SCAT2	1.10736	5.77513e-09	Up-Regulated
SLC25A2	1.37551	6.04629e-09	Up-Regulated
SLC22A31	2.09152	6.26156e-09	Up-Regulated
AC005534.2	1.06821	6.29532e-09	Up-Regulated
AC012213.4	1.4808	6.43186e-09	Up-Regulated
GRPR	2.02357	6.6055e-09	Up-Regulated
AL049649.1	1.93133	6.66469e-09	Up-Regulated
HIST1H3J	1.84849	6.69772e-09	Up-Regulated
STEAP2-AS1	1.07622	6.7436e-09	Up-Regulated
GHRHR	1.82278	6.77081e-09	Up-Regulated
HAO1	3.09659	6.82388e-09	Up-Regulated
LINC02208	1.68052	6.85519e-09	Up-Regulated
H2AFJ	1.06185	6.95835e-09	Up-Regulated
AC073111.1	1.47213	7.04397e-09	Up-Regulated
VN1R54P	3.27061	7.18757e-09	Up-Regulated
AC010904.2	1.17525	7.20886e-09	Up-Regulated
TRPM2	1.35775	7.21473e-09	Up-Regulated
KCNK12	1.5157	7.45428e-09	Up-Regulated
PCAT18	1.67849	7.52693e-09	Up-Regulated
PNMA5	5.50718	7.53416e-09	Up-Regulated
AC004696.1	1.02293	8.02026e-09	Up-Regulated
FAM71F1	1.91531	8.07013e-09	Up-Regulated
AC068533.3	1.23887	8.32351e-09	Up-Regulated
ASB9P1	1.85811	8.56129e-09	Up-Regulated
AL645940.1	1.06238	8.61396e-09	Up-Regulated
RNF2P1	1.99854	8.85449e-09	Up-Regulated
CTAGE7P	1.05806	8.85699e-09	Up-Regulated
AC016586.2	1.14602	9.11508e-09	Up-Regulated
AL121829.2	1.40549	9.39032e-09	Up-Regulated
SFTPA2	1.95899	9.43933e-09	Up-Regulated
PPEF1	1.13387	9.87675e-09	Up-Regulated
LAT	1.0114	9.93396e-09	Up-Regulated
AL365259.1	1.25836	1.0007e-08	Up-Regulated
UTS2B	2.54328	1.0485e-08	Up-Regulated
PILRB	1.18349	1.04868e-08	Up-Regulated
CYP4F62P	2.01491	1.05486e-08	Up-Regulated
AL158835.2	1.04814	1.06582e-08	Up-Regulated
TMEM178A	1.70398	1.07307e-08	Up-Regulated
MIR4666A	1.84747	1.09671e-08	Up-Regulated
CELF5	1.44232	1.10657e-08	Up-Regulated
DMBX1	2.00476	1.12906e-08	Up-Regulated
CLEC18A	1.23813	1.14055e-08	Up-Regulated
AC010480.1	3.14494	1.16458e-08	Up-Regulated
NBEAP1	2.71951	1.1708e-08	Up-Regulated
TMEM272	1.20266	1.20146e-08	Up-Regulated
AC078993.1	1.82697	1.21218e-08	Up-Regulated
AC130456.1	1.63231	1.22155e-08	Up-Regulated
NCAPG	1.22661	1.23563e-08	Up-Regulated
AC147067.2	1.82979	1.26324e-08	Up-Regulated
AP000525.1	1.5024	1.26405e-08	Up-Regulated
AC004925.1	1.1084	1.27078e-08	Up-Regulated
SNORA71B	1.3246	1.27446e-08	Up-Regulated
ITGBL1	1.51472	1.27994e-08	Up-Regulated
TNK2-AS1	1.2148	1.29692e-08	Up-Regulated
TTR	2.18576	1.30747e-08	Up-Regulated
AC007490.1	1.23105	1.30809e-08	Up-Regulated
LINC01019	2.68475	1.31103e-08	Up-Regulated
AC007098.1	1.11944	1.3164e-08	Up-Regulated
AP001258.1	1.7174	1.36192e-08	Up-Regulated
CHIT1	2.029	1.36987e-08	Up-Regulated
AL121899.1	1.08665	1.40822e-08	Up-Regulated
RNU6-850P	1.137	1.43369e-08	Up-Regulated
Z92544.1	1.15454	1.43986e-08	Up-Regulated
AC022113.1	1.63447	1.46171e-08	Up-Regulated
U47924.1	1.42905	1.49663e-08	Up-Regulated
HIST2H2AB	1.39679	1.49899e-08	Up-Regulated
AC138123.1	1.38234	1.54262e-08	Up-Regulated
AC245014.1	1.34394	1.54876e-08	Up-Regulated
AC119744.1	1.63316	1.55045e-08	Up-Regulated
AC015961.2	1.06788	1.6309e-08	Up-Regulated
INHA	1.05266	1.70331e-08	Up-Regulated
LINC00482	1.82904	1.73231e-08	Up-Regulated
COL9A2	1.77323	1.75462e-08	Up-Regulated
AC003986.2	2.09576	1.79322e-08	Up-Regulated
LINC02640	1.63301	1.79835e-08	Up-Regulated
SALL4P7	1.55132	1.84505e-08	Up-Regulated
AL354694.1	1.42797	1.87988e-08	Up-Regulated
AC016773.1	1.19969	1.93991e-08	Up-Regulated
AC018926.2	1.33689	1.95306e-08	Up-Regulated
IGBP1-AS1	1.05468	1.98581e-08	Up-Regulated
AC125603.2	2.3794	1.99386e-08	Up-Regulated
PCDHB9	1.17954	2.01651e-08	Up-Regulated
AL354984.1	2.55722	2.03173e-08	Up-Regulated
AP006621.2	1.11676	2.0575e-08	Up-Regulated
GMNC	2.12544	2.0751e-08	Up-Regulated
ANKRD30B	2.99354	2.09975e-08	Up-Regulated
FEZF2	5.16868	2.14172e-08	Up-Regulated
SNORD46	1.15117	2.1484e-08	Up-Regulated
VDAC1P13	2.3812	2.16475e-08	Up-Regulated
AC020907.4	1.03588	2.19726e-08	Up-Regulated
OR13A1	1.17952	2.20071e-08	Up-Regulated
AC009878.1	1.19718	2.24337e-08	Up-Regulated
AL606534.4	1.74206	2.25817e-08	Up-Regulated
MRPL40P1	1.53741	2.2633e-08	Up-Regulated
AC004263.1	1.44767	2.30141e-08	Up-Regulated
KRT73	2.70948	2.34154e-08	Up-Regulated
USP32P3	1.80334	2.35723e-08	Up-Regulated
AC001226.1	1.13392	2.39002e-08	Up-Regulated
HIST4H4	1.14586	2.42925e-08	Up-Regulated
AC010327.5	1.52431	2.46431e-08	Up-Regulated
CAMKV	2.82396	2.56387e-08	Up-Regulated
LINC01208	2.90535	2.66944e-08	Up-Regulated
HIST1H2BC	1.20126	2.67516e-08	Up-Regulated
AC012640.1	1.56732	2.6762e-08	Up-Regulated
FAM166A	1.28397	2.68768e-08	Up-Regulated
AC008522.1	1.10872	2.72932e-08	Up-Regulated
SRGAP3-AS2	3.73811	2.7592e-08	Up-Regulated
SCARNA6	2.19003	2.77872e-08	Up-Regulated
ELAVL2	1.64816	2.7898e-08	Up-Regulated
AC092611.1	1.16292	2.80822e-08	Up-Regulated
HSD17B3	1.28334	2.81305e-08	Up-Regulated
LINC00922	1.95365	2.81759e-08	Up-Regulated
BNIP3P27	1.13572	2.83169e-08	Up-Regulated
AL357093.2	2.68438	2.86437e-08	Up-Regulated
AC011446.1	1.61099	2.94354e-08	Up-Regulated
AC004947.2	1.46084	2.94397e-08	Up-Regulated
NKX6-3	1.97469	3.07392e-08	Up-Regulated
TMEM45B	1.36709	3.11161e-08	Up-Regulated
SLC24A2	2.17641	3.11886e-08	Up-Regulated
MMP9	1.46968	3.12319e-08	Up-Regulated
SSXP10	2.75061	3.12447e-08	Up-Regulated
AC087763.1	1.18466	3.15861e-08	Up-Regulated
SCARNA5	3.68	3.22309e-08	Up-Regulated
SLC6A17	1.58225	3.28748e-08	Up-Regulated
AC118755.2	1.46165	3.31895e-08	Up-Regulated
AP002992.1	1.61278	3.33414e-08	Up-Regulated
C1orf194	1.61646	3.3489e-08	Up-Regulated
SLC9A3-AS1	1.07536	3.39009e-08	Up-Regulated
HIST2H2BF	1.12295	3.3904e-08	Up-Regulated
OR52I1	2.09653	3.60768e-08	Up-Regulated
HIST1H4H	1.11517	3.62465e-08	Up-Regulated
AL078587.1	1.40751	3.63533e-08	Up-Regulated
AC074044.1	1.12524	3.73106e-08	Up-Regulated
KCNMB2-AS1	2.5809	3.73628e-08	Up-Regulated
FOXP1-IT1	2.41412	3.7373e-08	Up-Regulated
AL671883.1	1.59731	3.74797e-08	Up-Regulated
AC110285.2	1.19322	3.76356e-08	Up-Regulated
TRPM8	1.20675	4.02481e-08	Up-Regulated
MIR4653	1.18908	4.0559e-08	Up-Regulated
LINC01087	2.64888	4.0627e-08	Up-Regulated
HIST1H4D	1.36981	4.11178e-08	Up-Regulated
AC100791.2	2.63531	4.17788e-08	Up-Regulated
MDH1B	1.09145	4.2456e-08	Up-Regulated
FIRRE	1.99751	4.26175e-08	Up-Regulated
OR51C4P	2.18622	4.30212e-08	Up-Regulated
AC062039.1	3.00947	4.33542e-08	Up-Regulated
PROZ	1.29179	4.35712e-08	Up-Regulated
AC005306.1	1.10536	4.39027e-08	Up-Regulated
NETO1	3.59204	4.39717e-08	Up-Regulated
GAD1	1.07602	4.4047e-08	Up-Regulated
AC068880.4	1.2067	4.40793e-08	Up-Regulated
LDHAL6CP	1.99215	4.51619e-08	Up-Regulated
UBE2SP2	1.24158	4.68869e-08	Up-Regulated
AC021915.2	2.16884	4.73167e-08	Up-Regulated
RN7SL292P	3.06582	4.78992e-08	Up-Regulated
LINC01511	1.59626	4.83492e-08	Up-Regulated
AC128687.2	1.0952	4.90783e-08	Up-Regulated
AC244517.12	1.86223	4.92518e-08	Up-Regulated
AC090983.1	1.541	4.97062e-08	Up-Regulated
AC113139.1	1.09829	4.98191e-08	Up-Regulated
RF02132	1.82765	5.00651e-08	Up-Regulated
LINC02050	3.13077	5.04784e-08	Up-Regulated
SNORA9B	1.30181	5.07259e-08	Up-Regulated
NOTUM	2.22862	5.25276e-08	Up-Regulated
DSCAS	1.06847	5.29765e-08	Up-Regulated
AL354707.1	1.42545	5.41605e-08	Up-Regulated
LINC00402	1.25988	5.43793e-08	Up-Regulated
AL021707.6	1.05768	5.57602e-08	Up-Regulated
ALLC	1.43328	5.57678e-08	Up-Regulated
WFIKKN1	1.03445	5.69884e-08	Up-Regulated
LINC01978	1.2415	5.69884e-08	Up-Regulated
AL137024.1	1.19494	5.71548e-08	Up-Regulated
LINC00106	1.13444	5.82622e-08	Up-Regulated
HIST1H3H	1.26465	5.83941e-08	Up-Regulated
AL121992.3	1.33746	5.93233e-08	Up-Regulated
AL136221.1	1.15228	6.03431e-08	Up-Regulated
POU4F1	3.60951	6.12243e-08	Up-Regulated
AC068790.3	1.10704	6.14204e-08	Up-Regulated
ELFN1-AS1	3.05618	6.1849e-08	Up-Regulated
AC073525.1	2.09045	6.19647e-08	Up-Regulated
LINC01193	3.32331	6.2088e-08	Up-Regulated
PPM1E	1.19214	6.22165e-08	Up-Regulated
SNORA12	3.19953	6.22628e-08	Up-Regulated
OR52Y1P	3.51258	6.29168e-08	Up-Regulated
MESP1	1.33247	6.29773e-08	Up-Regulated
HIST1H2BO	1.37744	6.30022e-08	Up-Regulated
AC018529.3	1.88832	6.34702e-08	Up-Regulated
AL354707.2	1.52521	6.4195e-08	Up-Regulated
HRK	1.75371	6.426e-08	Up-Regulated
PCDHGA5	1.52614	6.44312e-08	Up-Regulated
AC092301.1	1.09031	6.49971e-08	Up-Regulated
LINC01952	1.27279	6.53818e-08	Up-Regulated
HIST1H2BF	1.47927	6.65126e-08	Up-Regulated
FAM189A1	1.15139	6.71921e-08	Up-Regulated
AC012213.1	1.43381	6.96205e-08	Up-Regulated
C15orf48	1.90686	7.00058e-08	Up-Regulated
AC012254.5	1.17911	7.02809e-08	Up-Regulated
IL1F10	2.20292	7.0336e-08	Up-Regulated
AC233280.2	1.20976	7.13207e-08	Up-Regulated
COX6B1P2	1.46269	7.19153e-08	Up-Regulated
AL162411.1	1.6969	7.27669e-08	Up-Regulated
TPM1-AS	1.09579	7.32816e-08	Up-Regulated
AL354714.2	1.16197	7.36599e-08	Up-Regulated
AL162727.2	1.68431	7.43394e-08	Up-Regulated
AC087491.1	1.0818	7.60381e-08	Up-Regulated
APOC1P1	1.55653	7.6959e-08	Up-Regulated
SGO1	1.14834	7.70516e-08	Up-Regulated
CR559946.2	1.18291	7.76057e-08	Up-Regulated
AL590133.1	1.12558	7.86579e-08	Up-Regulated
RF00012	1.69941	7.90993e-08	Up-Regulated
PPIAP2	1.12578	7.98947e-08	Up-Regulated
AC009148.1	1.01713	8.00211e-08	Up-Regulated
AL161618.1	2.02119	8.04905e-08	Up-Regulated
SYNJ2-IT1	1.72115	8.07153e-08	Up-Regulated
AC004890.3	1.12588	8.11999e-08	Up-Regulated
PPP3R2	2.50517	8.14552e-08	Up-Regulated
PKD1L3	1.47301	8.21663e-08	Up-Regulated
AC004969.1	1.38226	8.22904e-08	Up-Regulated
AC137834.2	1.81874	8.28829e-08	Up-Regulated
SCARNA21	2.05261	8.33311e-08	Up-Regulated
PABPC1L2B-AS1	1.61485	8.39492e-08	Up-Regulated
XIAPP2	2.09974	8.5201e-08	Up-Regulated
NARF-AS1	1.32438	8.61282e-08	Up-Regulated
GMCL1P2	1.88	8.76398e-08	Up-Regulated
AC018529.2	1.13587	8.82898e-08	Up-Regulated
HNF1A	2.81985	8.88752e-08	Up-Regulated
THEG	1.10713	8.96421e-08	Up-Regulated
AC109809.1	1.06318	9.1893e-08	Up-Regulated
AL137060.1	1.13796	9.22377e-08	Up-Regulated
CBR3	1.00835	9.33088e-08	Up-Regulated
AL139349.1	1.14951	9.35046e-08	Up-Regulated
TUBB3	1.3122	9.35046e-08	Up-Regulated
FAM87A	1.74963	9.54022e-08	Up-Regulated
SMC1B	1.04539	9.55665e-08	Up-Regulated
AP001627.1	1.50518	9.78156e-08	Up-Regulated
POLQ	1.10829	9.88454e-08	Up-Regulated
RNU2-11P	1.34509	9.97573e-08	Up-Regulated
AC138123.2	1.96215	9.99948e-08	Up-Regulated
AP000523.1	1.52487	1.00493e-07	Up-Regulated
AC125238.1	2.28383	1.00661e-07	Up-Regulated
LINC01531	1.56391	1.02936e-07	Up-Regulated
TM4SF19	1.24478	1.03854e-07	Up-Regulated
AC011604.2	2.1082	1.04518e-07	Up-Regulated
CYP4F27P	2.45332	1.08308e-07	Up-Regulated
GRM4	1.21402	1.08689e-07	Up-Regulated
AC004801.3	1.75916	1.09637e-07	Up-Regulated
RAB6D	1.00672	1.0973e-07	Up-Regulated
AL354950.1	1.25631	1.09867e-07	Up-Regulated
UBE2R2-AS1	1.19226	1.10301e-07	Up-Regulated
ELFN2	1.24936	1.10324e-07	Up-Regulated
TMEM75	2.42919	1.10533e-07	Up-Regulated
DIO1	2.18156	1.11001e-07	Up-Regulated
AP001094.2	1.88104	1.1418e-07	Up-Regulated
LINC01535	1.01706	1.15082e-07	Up-Regulated
CFAP47	1.60349	1.17861e-07	Up-Regulated
AC008735.1	1.16471	1.18949e-07	Up-Regulated
DNAJB5P1	2.64352	1.20171e-07	Up-Regulated
GSTA3	2.71031	1.21478e-07	Up-Regulated
TENM1	1.71287	1.22184e-07	Up-Regulated
TM4SF1-AS1	1.11948	1.22736e-07	Up-Regulated
AC152010.1	7.64878	1.23784e-07	Up-Regulated
MED15P6	2.68316	1.24006e-07	Up-Regulated
OLIG1	1.82265	1.24884e-07	Up-Regulated
PANX3	2.2618	1.25696e-07	Up-Regulated
AF131215.4	2.19324	1.25724e-07	Up-Regulated
AC098679.2	1.12113	1.26346e-07	Up-Regulated
GLYCTK-AS1	1.29504	1.28099e-07	Up-Regulated
RPL31P40	1.52639	1.28918e-07	Up-Regulated
AP003108.5	1.2565	1.29471e-07	Up-Regulated
EN2	1.8864	1.29645e-07	Up-Regulated
FAM72D	1.3114	1.29666e-07	Up-Regulated
AL157366.1	2.55168	1.29768e-07	Up-Regulated
DPPA5P2	1.61977	1.30207e-07	Up-Regulated
C8orf34-AS1	1.06085	1.30505e-07	Up-Regulated
LRRC3-DT	1.75435	1.3053e-07	Up-Regulated
PHKA2-AS1	1.08785	1.32978e-07	Up-Regulated
C4A	1.30422	1.34028e-07	Up-Regulated
AL359881.1	1.25074	1.34518e-07	Up-Regulated
OR51A7	2.55583	1.34717e-07	Up-Regulated
AC005515.1	1.51598	1.35677e-07	Up-Regulated
BX284656.1	3.07318	1.35733e-07	Up-Regulated
AP000763.2	2.84406	1.35954e-07	Up-Regulated
AC025674.2	2.44455	1.37817e-07	Up-Regulated
OLA1P3	1.4145	1.39247e-07	Up-Regulated
LINC02203	2.99923	1.39425e-07	Up-Regulated
AC105219.2	2.25218	1.42963e-07	Up-Regulated
MRPS18AP1	1.40252	1.44356e-07	Up-Regulated
CKAP2L	1.15382	1.45712e-07	Up-Regulated
AC022148.1	1.46947	1.46704e-07	Up-Regulated
GATA4	1.7134	1.46754e-07	Up-Regulated
POTEB3	3.68577	1.51136e-07	Up-Regulated
HMX1	3.54423	1.54054e-07	Up-Regulated
MAP3K19	1.64187	1.59612e-07	Up-Regulated
AC104076.2	2.30308	1.59643e-07	Up-Regulated
AL390860.1	1.30495	1.60738e-07	Up-Regulated
AC138409.2	1.00937	1.61501e-07	Up-Regulated
AC002456.1	1.18266	1.61667e-07	Up-Regulated
ANXA10	1.76177	1.61788e-07	Up-Regulated
PCDHB16	1.23531	1.62604e-07	Up-Regulated
AL355312.3	1.06028	1.66664e-07	Up-Regulated
AL157838.1	1.13959	1.69414e-07	Up-Regulated
PCDHB11	1.2734	1.75025e-07	Up-Regulated
CXADRP2	4.26814	1.76881e-07	Up-Regulated
AC010655.1	1.86301	1.77193e-07	Up-Regulated
ATP5F1EP1	1.40931	1.77582e-07	Up-Regulated
AL157373.2	1.16682	1.79674e-07	Up-Regulated
PICSAR	1.92991	1.8039e-07	Up-Regulated
BX537318.2	1.25487	1.82068e-07	Up-Regulated
LINC01979	1.49954	1.82723e-07	Up-Regulated
AC093840.1	1.07519	1.83785e-07	Up-Regulated
AC005775.1	1.00287	1.84586e-07	Up-Regulated
AC004687.1	1.4682	1.85198e-07	Up-Regulated
HIST1H4B	1.80007	1.90902e-07	Up-Regulated
AC006042.3	1.09061	1.9115e-07	Up-Regulated
BOLA2P3	1.67477	1.92109e-07	Up-Regulated
ERICH6	1.11269	1.93594e-07	Up-Regulated
LINC00517	1.8623	1.93638e-07	Up-Regulated
FAHD2P1	4.37868	1.95229e-07	Up-Regulated
AC103810.1	1.07709	1.96877e-07	Up-Regulated
APOA2	6.02151	1.9697e-07	Up-Regulated
TOX3	1.0295	1.97038e-07	Up-Regulated
AL158828.1	1.88852	1.97902e-07	Up-Regulated
ADAM2	2.26053	1.98338e-07	Up-Regulated
AC116025.2	1.35111	1.9925e-07	Up-Regulated
AL603832.2	1.80659	2.04468e-07	Up-Regulated
AC132938.2	1.10199	2.08603e-07	Up-Regulated
TEX19	2.03902	2.10173e-07	Up-Regulated
CDC37P2	1.19455	2.10173e-07	Up-Regulated
AC005725.1	1.03221	2.10921e-07	Up-Regulated
HNRNPH1P1	1.19536	2.16819e-07	Up-Regulated
KCNU1	1.68569	2.20715e-07	Up-Regulated
SPATC1	1.04676	2.20867e-07	Up-Regulated
AP003086.2	1.17876	2.21275e-07	Up-Regulated
AC012414.7	3.43527	2.21306e-07	Up-Regulated
SYCP2L	1.60824	2.21869e-07	Up-Regulated
TNFRSF18	1.1127	2.21869e-07	Up-Regulated
AL163952.1	1.4385	2.24803e-07	Up-Regulated
IFI6	1.41558	2.25093e-07	Up-Regulated
TRPM2-AS	2.20196	2.2638e-07	Up-Regulated
AL731533.1	1.7105	2.27034e-07	Up-Regulated
MAL2-AS1	1.44972	2.27822e-07	Up-Regulated
ITGAD	1.32	2.28346e-07	Up-Regulated
CPHL1P	1.49423	2.31929e-07	Up-Regulated
HIST1H1C	1.00746	2.37778e-07	Up-Regulated
AC010624.1	1.99846	2.39276e-07	Up-Regulated
RNVU1-3	1.40579	2.40611e-07	Up-Regulated
RSPH4A	1.12277	2.4631e-07	Up-Regulated
SLC22A16	1.67508	2.50186e-07	Up-Regulated
SNORA41B	2.04201	2.50777e-07	Up-Regulated
TRIM74	1.04781	2.52716e-07	Up-Regulated
DNAJC5B	1.09392	2.59018e-07	Up-Regulated
AC004771.5	1.02711	2.61113e-07	Up-Regulated
C1GALT1P1	1.08779	2.62083e-07	Up-Regulated
AC096719.1	1.03363	2.62912e-07	Up-Regulated
PCDHB8	1.8415	2.64685e-07	Up-Regulated
MIR1302-3	1.54943	2.65076e-07	Up-Regulated
CPN1	3.69139	2.6556e-07	Up-Regulated
TDRD6	1.15857	2.67303e-07	Up-Regulated
MIR6859-1	1.81426	2.68424e-07	Up-Regulated
A1CF	2.9076	2.69465e-07	Up-Regulated
ADAM21P1	1.87748	2.69504e-07	Up-Regulated
KLK14	2.08098	2.7143e-07	Up-Regulated
AC068790.5	1.15062	2.76533e-07	Up-Regulated
SNORA5A	1.13043	2.77864e-07	Up-Regulated
SLC17A4	3.58471	2.80085e-07	Up-Regulated
AL513548.1	1.8705	2.81785e-07	Up-Regulated
AURKAP2	3.08049	2.87525e-07	Up-Regulated
FOXB1	2.46062	2.89041e-07	Up-Regulated
AC015849.1	1.31066	2.90428e-07	Up-Regulated
SNORD73B	1.48323	2.97627e-07	Up-Regulated
AP004290.1	1.76739	2.98897e-07	Up-Regulated
KIF25	1.44152	3.01155e-07	Up-Regulated
AFP	2.49354	3.01533e-07	Up-Regulated
Z83313.1	1.79512	3.04743e-07	Up-Regulated
STRCP1	1.06677	3.05914e-07	Up-Regulated
AC125611.2	1.2287	3.06332e-07	Up-Regulated
RAMP1	1.03044	3.06513e-07	Up-Regulated
TEKT4	1.38821	3.07984e-07	Up-Regulated
AL589990.1	1.28245	3.0844e-07	Up-Regulated
ECT2L	1.44374	3.1254e-07	Up-Regulated
GRIN3B	1.43328	3.13447e-07	Up-Regulated
AC124283.5	1.14419	3.16144e-07	Up-Regulated
SNORA60	1.05925	3.24687e-07	Up-Regulated
AC027682.4	1.2099	3.25398e-07	Up-Regulated
AC104819.1	3.09246	3.25821e-07	Up-Regulated
AC006017.1	1.02998	3.27512e-07	Up-Regulated
FAM72B	1.06254	3.3001e-07	Up-Regulated
AC211476.2	1.32894	3.35258e-07	Up-Regulated
AC003991.1	1.30013	3.38905e-07	Up-Regulated
AC058791.1	2.21768	3.43159e-07	Up-Regulated
LRRN1	1.39263	3.48083e-07	Up-Regulated
PBOV1	1.81146	3.4849e-07	Up-Regulated
HIST2H2AA3	2.32358	3.54909e-07	Up-Regulated
SUMO2P19	1.34938	3.57116e-07	Up-Regulated
AC005999.1	1.94694	3.60951e-07	Up-Regulated
LINC01970	1.01978	3.62682e-07	Up-Regulated
AL157702.2	2.15577	3.63224e-07	Up-Regulated
AC012414.6	3.42595	3.74636e-07	Up-Regulated
AC109361.1	1.0367	3.77585e-07	Up-Regulated
DEFA6	8.3239	3.79763e-07	Up-Regulated
GC	5.35921	3.81758e-07	Up-Regulated
HIST1H1E	1.35981	3.82602e-07	Up-Regulated
INSM1	1.58582	3.82912e-07	Up-Regulated
AC007919.1	1.71148	3.85425e-07	Up-Regulated
SLC10A4	1.20157	3.88342e-07	Up-Regulated
AP006621.4	1.1675	4.05602e-07	Up-Regulated
AL161782.1	2.21962	4.06217e-07	Up-Regulated
AL160153.1	2.00676	4.06699e-07	Up-Regulated
LRFN2	1.27503	4.06699e-07	Up-Regulated
PCBP3	1.19559	4.07688e-07	Up-Regulated
AC026391.1	2.79674	4.18778e-07	Up-Regulated
AP001625.2	1.05276	4.18905e-07	Up-Regulated
AC012676.4	1.06676	4.2802e-07	Up-Regulated
CENPVL3	2.04055	4.29125e-07	Up-Regulated
OR51F2	1.90935	4.30377e-07	Up-Regulated
C19orf67	1.34903	4.36244e-07	Up-Regulated
AL136298.1	1.63328	4.40195e-07	Up-Regulated
AC069294.1	1.48021	4.41088e-07	Up-Regulated
AC021016.3	1.01269	4.41244e-07	Up-Regulated
RGS20	1.03468	4.4833e-07	Up-Regulated
NF1P9	3.29233	4.5124e-07	Up-Regulated
AC011284.1	1.8604	4.53115e-07	Up-Regulated
TRIM36-IT1	1.49682	4.53474e-07	Up-Regulated
SERHL	1.05574	4.56789e-07	Up-Regulated
SHD	2.20979	4.60059e-07	Up-Regulated
VIL1	2.31789	4.61371e-07	Up-Regulated
ULBP2	1.49379	4.61745e-07	Up-Regulated
TMEM63C	1.3436	4.64689e-07	Up-Regulated
LINC01297	1.559	4.72944e-07	Up-Regulated
SNORA23	3.2868	4.76741e-07	Up-Regulated
AF127577.2	1.75125	4.79272e-07	Up-Regulated
AL355810.1	1.9351	4.83282e-07	Up-Regulated
AC012645.4	1.09676	4.89344e-07	Up-Regulated
NOL4	1.66135	4.9118e-07	Up-Regulated
AL356277.3	3.33775	4.91614e-07	Up-Regulated
AC096713.1	3.29559	4.93779e-07	Up-Regulated
AL358394.1	1.99393	5.07481e-07	Up-Regulated
RNU6-762P	1.0925	5.09121e-07	Up-Regulated
AC024937.2	1.33776	5.09348e-07	Up-Regulated
CXCL11	1.25968	5.12445e-07	Up-Regulated
AL645608.1	1.197	5.21688e-07	Up-Regulated
OTP	1.73278	5.26896e-07	Up-Regulated
CCL25	1.81384	5.32312e-07	Up-Regulated
EEF1A2	1.577	5.34405e-07	Up-Regulated
GLP1R	2.53371	5.36363e-07	Up-Regulated
AL032819.1	1.96424	5.45079e-07	Up-Regulated
DEFA5	9.2506	5.46739e-07	Up-Regulated
LINC00898	2.34056	5.56484e-07	Up-Regulated
CHI3L1	1.25253	5.56594e-07	Up-Regulated
IGHV5-78	1.19293	5.56594e-07	Up-Regulated
AC007497.1	1.0134	5.6032e-07	Up-Regulated
AC013452.2	1.88393	5.6173e-07	Up-Regulated
AC244517.1	1.26681	5.63216e-07	Up-Regulated
NECAB2	1.06374	5.63661e-07	Up-Regulated
MIR3176	1.35111	5.6402e-07	Up-Regulated
AC008734.2	1.63478	5.73084e-07	Up-Regulated
LINC01031	1.65761	5.80291e-07	Up-Regulated
AC007128.1	1.67281	5.82207e-07	Up-Regulated
AC136475.10	1.00839	5.84709e-07	Up-Regulated
AC084346.1	1.55231	5.94951e-07	Up-Regulated
AC006116.9	1.00233	6.10574e-07	Up-Regulated
IRX4	1.1892	6.15803e-07	Up-Regulated
AC025031.5	1.79348	6.17739e-07	Up-Regulated
CASC19	2.41869	6.17978e-07	Up-Regulated
PAX1	2.579	6.26031e-07	Up-Regulated
ELOVL2-AS1	1.17033	6.27077e-07	Up-Regulated
SNORA47	2.64349	6.32492e-07	Up-Regulated
AC069228.1	3.16801	6.36229e-07	Up-Regulated
C2-AS1	1.33747	6.41221e-07	Up-Regulated
LINC02389	1.10183	6.53777e-07	Up-Regulated
SLC6A3	1.71269	6.56789e-07	Up-Regulated
AC004947.1	2.01059	6.61796e-07	Up-Regulated
AC110285.6	1.35128	6.73293e-07	Up-Regulated
AC005786.1	1.24629	6.75668e-07	Up-Regulated
AP004550.1	2.47703	6.78722e-07	Up-Regulated
AC002511.1	1.60416	6.80611e-07	Up-Regulated
AL031600.1	1.04788	6.85376e-07	Up-Regulated
NF1P6	2.32323	6.91185e-07	Up-Regulated
OR3D1P	1.8925	6.92274e-07	Up-Regulated
MYO1H	1.08623	6.93461e-07	Up-Regulated
AL391994.1	1.29488	6.95525e-07	Up-Regulated
MIR126	1.55571	6.96619e-07	Up-Regulated
OR51N1P	2.76591	7.02657e-07	Up-Regulated
HABP2	1.97306	7.08652e-07	Up-Regulated
OR6F1	1.77599	7.21802e-07	Up-Regulated
LINC01391	1.95413	7.23724e-07	Up-Regulated
LINC01293	1.69789	7.3652e-07	Up-Regulated
AL117329.1	2.32068	7.36785e-07	Up-Regulated
AC087742.1	1.03356	7.47064e-07	Up-Regulated
RN7SKP30	1.30661	7.50445e-07	Up-Regulated
CGA	3.03534	7.52714e-07	Up-Regulated
AC016831.5	2.68077	7.62975e-07	Up-Regulated
AC023051.1	1.47403	7.67465e-07	Up-Regulated
SNORD7	1.11185	7.76197e-07	Up-Regulated
HELT	2.71594	7.76497e-07	Up-Regulated
LINC02340	1.03912	7.89267e-07	Up-Regulated
LINC01594	1.51277	7.96762e-07	Up-Regulated
KRT18P52	1.11523	8.01114e-07	Up-Regulated
AF127577.6	2.88591	8.05801e-07	Up-Regulated
CLNK	1.58124	8.06826e-07	Up-Regulated
MMP2-AS1	1.49809	8.09084e-07	Up-Regulated
AGMO	1.88552	8.13771e-07	Up-Regulated
ETV1	2.16057	8.15743e-07	Up-Regulated
Z82195.2	2.15833	8.15846e-07	Up-Regulated
AC018816.1	1.97414	8.24595e-07	Up-Regulated
SNORA7B	1.68802	8.27273e-07	Up-Regulated
OR2T8	1.30653	8.31365e-07	Up-Regulated
SNAP47-AS1	1.56983	8.39807e-07	Up-Regulated
AP001619.1	1.07783	8.41365e-07	Up-Regulated
NXPH1	2.70826	8.44373e-07	Up-Regulated
AP000844.2	2.11678	8.45035e-07	Up-Regulated
AL162713.1	1.72711	8.52416e-07	Up-Regulated
TRGVB	1.3041	8.5591e-07	Up-Regulated
HS3ST4	1.17204	8.6608e-07	Up-Regulated
AC022034.3	2.58262	8.68575e-07	Up-Regulated
AMBN	5.86806	8.80723e-07	Up-Regulated
CBS	1.22747	8.88892e-07	Up-Regulated
AC020922.4	1.63662	9.01693e-07	Up-Regulated
AC000078.1	1.03931	9.0353e-07	Up-Regulated
ST18	1.68572	9.10538e-07	Up-Regulated
SNORD101	1.03385	9.35627e-07	Up-Regulated
PCDHB2	1.19348	9.70034e-07	Up-Regulated
AC092384.3	1.06873	9.79483e-07	Up-Regulated
AC018470.1	3.17717	1.00499e-06	Up-Regulated
LINC01227	1.51903	1.01178e-06	Up-Regulated
SLCO1B7	1.98484	1.02129e-06	Up-Regulated
PGAM1P7	1.21263	1.0331e-06	Up-Regulated
DPP3P2	2.53459	1.03343e-06	Up-Regulated
PNMA6A	1.27282	1.03657e-06	Up-Regulated
AL079301.1	1.17858	1.04189e-06	Up-Regulated
AP002812.2	1.09069	1.04695e-06	Up-Regulated
EGR4	1.92863	1.04832e-06	Up-Regulated
HOXC13-AS	2.52936	1.05767e-06	Up-Regulated
SCRT1	1.79339	1.06138e-06	Up-Regulated
DLGAP2	1.08055	1.06532e-06	Up-Regulated
AC005363.2	1.42365	1.07063e-06	Up-Regulated
MIR559	1.26623	1.08482e-06	Up-Regulated
AC020658.5	1.04695	1.09562e-06	Up-Regulated
TPTE2P2	1.4405	1.0957e-06	Up-Regulated
AC097658.1	1.07487	1.12649e-06	Up-Regulated
AC004801.5	2.23979	1.12985e-06	Up-Regulated
AC244093.2	1.54881	1.13859e-06	Up-Regulated
DYTN	3.23115	1.1448e-06	Up-Regulated
AC105339.3	1.04195	1.14796e-06	Up-Regulated
MAGEB17	1.55037	1.15204e-06	Up-Regulated
AC017074.1	1.3571	1.15599e-06	Up-Regulated
AL161729.4	1.04773	1.16173e-06	Up-Regulated
DCDC2C	1.11539	1.17565e-06	Up-Regulated
AL138690.1	1.33265	1.18775e-06	Up-Regulated
AC116025.1	1.64025	1.19276e-06	Up-Regulated
FOXG1	4.3515	1.19929e-06	Up-Regulated
AC009133.3	1.93722	1.20122e-06	Up-Regulated
TAS2R6P	1.11536	1.20622e-06	Up-Regulated
FABP5P1	2.19631	1.20646e-06	Up-Regulated
AC091891.1	1.06125	1.21374e-06	Up-Regulated
OSTN-AS1	3.39683	1.25888e-06	Up-Regulated
AL139099.2	1.09739	1.26397e-06	Up-Regulated
AL049539.1	1.16435	1.30892e-06	Up-Regulated
AC010731.1	3.17302	1.30957e-06	Up-Regulated
AC131097.1	1.51254	1.31731e-06	Up-Regulated
SCGB2A2	4.09981	1.32104e-06	Up-Regulated
AC015983.1	1.63573	1.33028e-06	Up-Regulated
CFL1P6	1.04746	1.33443e-06	Up-Regulated
AC026410.2	2.43512	1.35141e-06	Up-Regulated
AC105402.3	1.5883	1.3602e-06	Up-Regulated
AP004289.1	3.22104	1.36376e-06	Up-Regulated
AP005121.1	3.65417	1.36376e-06	Up-Regulated
AC002511.2	1.55338	1.38701e-06	Up-Regulated
KRT75	2.49012	1.40079e-06	Up-Regulated
SLC4A4	1.06287	1.44602e-06	Up-Regulated
BNIP3P10	1.02309	1.44759e-06	Up-Regulated
AC024451.4	1.20813	1.45549e-06	Up-Regulated
AC012414.5	1.24294	1.47977e-06	Up-Regulated
AL049874.2	1.12666	1.48426e-06	Up-Regulated
PLA2G2A	1.75954	1.48452e-06	Up-Regulated
CDHR4	2.2862	1.48947e-06	Up-Regulated
PCAT5	2.85994	1.52726e-06	Up-Regulated
AC093835.1	1.19293	1.53323e-06	Up-Regulated
KCNN2	1.0444	1.53346e-06	Up-Regulated
WTAPP1	1.18886	1.5559e-06	Up-Regulated
INSM2	2.70454	1.55982e-06	Up-Regulated
AC107896.1	2.65203	1.59624e-06	Up-Regulated
OR1C1	1.49956	1.60228e-06	Up-Regulated
AC037487.4	1.14069	1.61697e-06	Up-Regulated
ANKRD30BP3	1.85063	1.63497e-06	Up-Regulated
TMEM151A	1.13282	1.67018e-06	Up-Regulated
AC104850.1	1.3091	1.70108e-06	Up-Regulated
CD5L	3.96071	1.71911e-06	Up-Regulated
TMEM190	1.90566	1.7229e-06	Up-Regulated
AC020978.2	1.37014	1.7674e-06	Up-Regulated
SHOX2	1.34298	1.7679e-06	Up-Regulated
AC114947.1	1.76404	1.79237e-06	Up-Regulated
AL390067.1	1.07711	1.8261e-06	Up-Regulated
GRIFIN	1.50479	1.83908e-06	Up-Regulated
GPR152	1.58793	1.84599e-06	Up-Regulated
RNA5SP48	1.99717	1.88559e-06	Up-Regulated
RET	1.37137	1.8862e-06	Up-Regulated
TSPAN16	1.02751	1.90186e-06	Up-Regulated
AL357518.1	2.16712	1.92707e-06	Up-Regulated
AP001208.2	1.64349	1.94127e-06	Up-Regulated
HLA-Z	2.32392	1.94269e-06	Up-Regulated
AKAP14	2.45139	1.94296e-06	Up-Regulated
RNU6-511P	1.50279	1.94948e-06	Up-Regulated
GSTO3P	1.51266	1.95573e-06	Up-Regulated
IZUMO1	1.1959	1.967e-06	Up-Regulated
MIAT	1.09604	1.97561e-06	Up-Regulated
AL033504.1	1.65421	1.98159e-06	Up-Regulated
MMP11	1.21514	1.98487e-06	Up-Regulated
PTX4	1.82866	2.08513e-06	Up-Regulated
IL17C	1.42862	2.106e-06	Up-Regulated
TM4SF20	2.67906	2.10601e-06	Up-Regulated
F5	1.4602	2.12435e-06	Up-Regulated
AP001207.2	2.04928	2.12906e-06	Up-Regulated
AP002856.3	2.30174	2.13478e-06	Up-Regulated
AGGF1P1	1.7576	2.14487e-06	Up-Regulated
AC090092.1	1.0787	2.14837e-06	Up-Regulated
RNU6-678P	1.15172	2.15591e-06	Up-Regulated
AP000526.1	1.50453	2.16064e-06	Up-Regulated
FABP5P7	1.95963	2.16088e-06	Up-Regulated
SMCO3	1.4119	2.16792e-06	Up-Regulated
MYH13	1.99952	2.17842e-06	Up-Regulated
MAGEA12	4.17695	2.18972e-06	Up-Regulated
IL5RA	1.82588	2.19049e-06	Up-Regulated
AC104843.1	1.18102	2.19936e-06	Up-Regulated
CPNE7	1.29857	2.20534e-06	Up-Regulated
MIR4326	1.31704	2.21835e-06	Up-Regulated
LINC02623	2.56015	2.21871e-06	Up-Regulated
AP004243.1	2.64738	2.22376e-06	Up-Regulated
MIR26B	1.14203	2.22982e-06	Up-Regulated
AL161716.1	1.07376	2.23771e-06	Up-Regulated
RN7SKP173	1.33923	2.23946e-06	Up-Regulated
RNU6-548P	1.24269	2.27817e-06	Up-Regulated
RNVU1-15	1.92844	2.29681e-06	Up-Regulated
AC073869.2	1.17063	2.2997e-06	Up-Regulated
AC131097.2	1.15086	2.30966e-06	Up-Regulated
AC104823.1	3.61399	2.31767e-06	Up-Regulated
RAET1E-AS1	1.18758	2.32714e-06	Up-Regulated
AC004009.1	1.68601	2.33314e-06	Up-Regulated
LINC01088	1.63708	2.42466e-06	Up-Regulated
ASNSP3	1.13204	2.51092e-06	Up-Regulated
CACNA1I	2.06339	2.5311e-06	Up-Regulated
FAR2P3	1.51108	2.57569e-06	Up-Regulated
AC107027.2	1.05331	2.58527e-06	Up-Regulated
C4B	1.14904	2.58819e-06	Up-Regulated
POTEC	3.35273	2.61411e-06	Up-Regulated
CXCR2P1	1.50576	2.62786e-06	Up-Regulated
AC233280.1	1.21279	2.63248e-06	Up-Regulated
AC091180.4	1.15413	2.72041e-06	Up-Regulated
EBF2	1.24753	2.82069e-06	Up-Regulated
AC090877.2	1.93092	2.82972e-06	Up-Regulated
AC010894.3	2.4133	2.83538e-06	Up-Regulated
AL157823.2	1.00729	2.84419e-06	Up-Regulated
AC010624.3	1.6127	2.86406e-06	Up-Regulated
FGF17	1.12757	2.87295e-06	Up-Regulated
AC246785.2	1.30267	2.87571e-06	Up-Regulated
RNF113B	1.80192	2.8804e-06	Up-Regulated
AC108451.2	1.99421	2.9362e-06	Up-Regulated
LINC01764	1.16613	2.95899e-06	Up-Regulated
OR10G2	1.95699	2.9593e-06	Up-Regulated
AL023803.3	1.37482	2.99585e-06	Up-Regulated
CFAP77	1.66681	3.00088e-06	Up-Regulated
TSBP1	2.83437	3.05269e-06	Up-Regulated
AL359881.2	1.10292	3.05432e-06	Up-Regulated
SERHL2	1.34435	3.10327e-06	Up-Regulated
MYBPC3	1.71596	3.12836e-06	Up-Regulated
FRG2JP	5.21578	3.13374e-06	Up-Regulated
LINC01765	1.31942	3.15871e-06	Up-Regulated
AL137798.1	1.73158	3.15953e-06	Up-Regulated
RPS15P5	1.00315	3.16775e-06	Up-Regulated
ZBBX	2.14472	3.2066e-06	Up-Regulated
SCARNA8	2.46912	3.22235e-06	Up-Regulated
LSINCT5	1.31624	3.2821e-06	Up-Regulated
LDHAL6EP	1.4807	3.32051e-06	Up-Regulated
MTCO3P43	1.26238	3.33867e-06	Up-Regulated
AC012574.1	1.38196	3.3561e-06	Up-Regulated
LINC00563	1.62296	3.36865e-06	Up-Regulated
CCNL2P1	1.61012	3.38719e-06	Up-Regulated
AL512283.1	1.54448	3.42477e-06	Up-Regulated
TPO	1.17114	3.42681e-06	Up-Regulated
TRPC7	1.80989	3.43085e-06	Up-Regulated
AC137894.1	1.15882	3.43774e-06	Up-Regulated
AC025580.1	1.40505	3.45329e-06	Up-Regulated
IL1RAPL1	1.53422	3.46391e-06	Up-Regulated
AC090772.1	2.18379	3.46482e-06	Up-Regulated
AP003306.2	1.18983	3.46482e-06	Up-Regulated
AC093311.1	2.41702	3.48122e-06	Up-Regulated
RNU6-132P	1.51996	3.55831e-06	Up-Regulated
MCM10	1.01103	3.59781e-06	Up-Regulated
CAPSL	2.07664	3.62746e-06	Up-Regulated
ALOX15	1.763	3.68621e-06	Up-Regulated
GAPDHP71	1.18662	3.69342e-06	Up-Regulated
AC009478.1	1.81344	3.70364e-06	Up-Regulated
NWD2	2.63303	3.70841e-06	Up-Regulated
AL159169.3	1.09967	3.72049e-06	Up-Regulated
FARSA-AS1	1.15792	3.72049e-06	Up-Regulated
KNG1	2.56342	3.72872e-06	Up-Regulated
PABPC1L2B	1.18114	3.73856e-06	Up-Regulated
KIF12	1.10979	3.77109e-06	Up-Regulated
PRDX3P2	1.28473	3.77787e-06	Up-Regulated
AL353572.1	1.21039	3.83346e-06	Up-Regulated
VN1R53P	4.0775	3.88121e-06	Up-Regulated
AC068446.3	2.67744	3.88224e-06	Up-Regulated
SPINK8	1.39467	3.88425e-06	Up-Regulated
CYP4F35P	1.4142	3.99769e-06	Up-Regulated
HTR4	1.19716	4.03912e-06	Up-Regulated
MIR5692B	1.34423	4.04799e-06	Up-Regulated
LINC01507	1.76696	4.04959e-06	Up-Regulated
AL589743.4	2.00937	4.05549e-06	Up-Regulated
SNTN	2.05982	4.08393e-06	Up-Regulated
APOBEC4	2.35459	4.13436e-06	Up-Regulated
AC073210.1	1.09022	4.20247e-06	Up-Regulated
HIST1H2AI	1.43898	4.31923e-06	Up-Regulated
KRR1P1	1.05545	4.33225e-06	Up-Regulated
AC044781.1	1.62806	4.39357e-06	Up-Regulated
AL451137.1	3.69065	4.41717e-06	Up-Regulated
HIST1H1B	1.5657	4.4366e-06	Up-Regulated
AC099521.2	1.09474	4.47698e-06	Up-Regulated
FOLH1B	1.85467	4.50672e-06	Up-Regulated
HIST2H3D	1.23638	4.52372e-06	Up-Regulated
FAM242C	1.2545	4.55095e-06	Up-Regulated
AC037487.3	1.11118	4.57471e-06	Up-Regulated
SMIM22	1.28245	4.61346e-06	Up-Regulated
WDR38	2.11303	4.67561e-06	Up-Regulated
AC104115.2	1.3519	4.67629e-06	Up-Regulated
TEX48	1.2603	4.71116e-06	Up-Regulated
AC119751.4	3.27514	4.71821e-06	Up-Regulated
2019-03-10	1.15419	4.80147e-06	Up-Regulated
ZBTB20-AS5	3.82965	4.80656e-06	Up-Regulated
LINC02100	1.64795	4.84472e-06	Up-Regulated
AL133284.1	2.25702	4.8725e-06	Up-Regulated
AC245014.3	1.37393	4.9418e-06	Up-Regulated
AC026369.2	1.23094	4.99472e-06	Up-Regulated
LINC00337	1.07519	5.02974e-06	Up-Regulated
NKX3-2	1.60118	5.03208e-06	Up-Regulated
AC016954.1	2.22333	5.13385e-06	Up-Regulated
LRRC7	1.18207	5.13592e-06	Up-Regulated
SLC6A7	1.25911	5.15342e-06	Up-Regulated
AC003985.1	3.43577	5.1648e-06	Up-Regulated
AL355601.1	1.47756	5.17465e-06	Up-Regulated
TTC29	1.93959	5.18177e-06	Up-Regulated
AL024474.2	1.70557	5.18435e-06	Up-Regulated
RS1	1.76893	5.28543e-06	Up-Regulated
DRGX	5.52255	5.30785e-06	Up-Regulated
DUXAP8	1.0768	5.37461e-06	Up-Regulated
AC104564.4	2.03284	5.38905e-06	Up-Regulated
IGSF23	1.75069	5.44257e-06	Up-Regulated
CLDN25	1.59694	5.45094e-06	Up-Regulated
SCN1A	3.42261	5.48274e-06	Up-Regulated
AZGP1P2	1.211	5.54892e-06	Up-Regulated
IAPP	3.27098	5.59122e-06	Up-Regulated
AGR3	1.59079	5.61142e-06	Up-Regulated
AC090164.2	1.49084	5.65358e-06	Up-Regulated
CTLA4	1.08308	5.65408e-06	Up-Regulated
RNVU1-18	5.44068	5.69051e-06	Up-Regulated
OR4K12P	3.35573	5.77168e-06	Up-Regulated
PRR4	1.40066	5.9364e-06	Up-Regulated
LYG2	1.05299	5.96725e-06	Up-Regulated
AL158151.2	1.30084	5.97618e-06	Up-Regulated
PNLIP	2.26221	5.97618e-06	Up-Regulated
AP001619.2	1.30859	5.97865e-06	Up-Regulated
OR13G1	1.83696	5.98904e-06	Up-Regulated
AL022316.1	1.1202	6.03761e-06	Up-Regulated
AL133163.3	1.75229	6.09729e-06	Up-Regulated
SCARNA22	1.36023	6.17455e-06	Up-Regulated
AL731568.1	1.34014	6.24328e-06	Up-Regulated
DGCR10	1.35821	6.24925e-06	Up-Regulated
MIR5687	3.20739	6.30662e-06	Up-Regulated
AC015849.5	1.28157	6.45449e-06	Up-Regulated
AL713922.2	1.5322	6.49694e-06	Up-Regulated
ASTN2-AS1	2.36158	6.58853e-06	Up-Regulated
AC113146.1	1.87627	6.60218e-06	Up-Regulated
CRYBA4	2.70443	6.60263e-06	Up-Regulated
AL445670.1	1.57033	6.79708e-06	Up-Regulated
AP000915.1	1.16146	6.80174e-06	Up-Regulated
RPS26P47	2.28543	6.80449e-06	Up-Regulated
AC010624.2	1.8001	6.83081e-06	Up-Regulated
SNORD12B	1.1393	6.92587e-06	Up-Regulated
KC877373.1	1.11139	7.01599e-06	Up-Regulated
NAA11	2.32626	7.11841e-06	Up-Regulated
AC107208.1	1.61667	7.18718e-06	Up-Regulated
ZNF716	2.98722	7.29039e-06	Up-Regulated
AL138847.2	1.91364	7.29641e-06	Up-Regulated
LINC00173	1.05477	7.29688e-06	Up-Regulated
HS6ST3	1.25626	7.35061e-06	Up-Regulated
CIB3	1.40388	7.43458e-06	Up-Regulated
AC092168.2	1.71994	7.45533e-06	Up-Regulated
RNVU1-19	1.78128	7.48182e-06	Up-Regulated
CST1	2.66675	7.49412e-06	Up-Regulated
AMBP	1.13758	7.55866e-06	Up-Regulated
AL391811.1	1.64595	7.59712e-06	Up-Regulated
AC021151.1	2.13379	7.63425e-06	Up-Regulated
AC131182.1	2.6869	7.67275e-06	Up-Regulated
AC011525.2	1.57244	7.7696e-06	Up-Regulated
AC018755.1	1.28736	7.78208e-06	Up-Regulated
IGLL3P	1.54035	7.81668e-06	Up-Regulated
SNORA69	1.31685	7.87262e-06	Up-Regulated
AC093225.1	2.03162	8.05961e-06	Up-Regulated
AL365226.2	2.73343	8.12711e-06	Up-Regulated
ABCG8	1.49754	8.20496e-06	Up-Regulated
AC005786.4	1.37758	8.23403e-06	Up-Regulated
AL008723.2	1.59367	8.26036e-06	Up-Regulated
LINC01513	2.04057	8.2747e-06	Up-Regulated
LKAAEAR1	1.37134	8.33534e-06	Up-Regulated
RNA5SP118	1.51787	8.49938e-06	Up-Regulated
BPIFA4P	2.4625	8.58115e-06	Up-Regulated
PAPPA-AS2	1.19465	8.80896e-06	Up-Regulated
AC006539.2	1.22755	8.96502e-06	Up-Regulated
AHSG	3.10501	9.0374e-06	Up-Regulated
NAT16	1.38366	9.14955e-06	Up-Regulated
AC127024.8	1.15867	9.21366e-06	Up-Regulated
RN7SL314P	3.71395	9.26962e-06	Up-Regulated
PCDHA9	1.77674	9.28466e-06	Up-Regulated
SERPINA6	2.8838	9.30296e-06	Up-Regulated
IRS4	2.17603	9.30578e-06	Up-Regulated
ZEB2P1	2.5797	9.40603e-06	Up-Regulated
AC008794.1	2.34479	9.42723e-06	Up-Regulated
NACAP8	1.08123	9.60771e-06	Up-Regulated
OR2H1	1.83989	9.68222e-06	Up-Regulated
TMPRSS11CP	1.16518	9.84205e-06	Up-Regulated
AC097467.3	1.34845	9.86695e-06	Up-Regulated
DNAI1	1.5906	9.95053e-06	Up-Regulated
AC036214.1	1.30105	9.95894e-06	Up-Regulated
AC004948.1	1.07842	1.01353e-05	Up-Regulated
MGAT4D	1.59377	1.01712e-05	Up-Regulated
AC129502.1	1.87731	1.02656e-05	Up-Regulated
GPR19	1.03661	1.03022e-05	Up-Regulated
SLCO1A2	1.83044	1.042e-05	Up-Regulated
MIR378D2HG	1.30831	1.05509e-05	Up-Regulated
SOX14	1.80655	1.06198e-05	Up-Regulated
SMIM32	1.80277	1.06303e-05	Up-Regulated
ANKRD20A17P	2.61225	1.06955e-05	Up-Regulated
AC091180.5	1.03555	1.10621e-05	Up-Regulated
MTCO1P11	1.71337	1.1166e-05	Up-Regulated
AC022558.2	1.88105	1.14532e-05	Up-Regulated
AC005009.1	1.44316	1.15429e-05	Up-Regulated
ATP11A-AS1	1.97947	1.15435e-05	Up-Regulated
ASB9	1.12874	1.16808e-05	Up-Regulated
AL158211.3	1.39813	1.16916e-05	Up-Regulated
HP	1.796	1.18143e-05	Up-Regulated
AC004678.1	1.11664	1.18249e-05	Up-Regulated
BCAS2P2	1.85481	1.18506e-05	Up-Regulated
AGTR1	1.35695	1.18771e-05	Up-Regulated
AC007277.1	1.06488	1.20774e-05	Up-Regulated
HNF1A-AS1	2.39931	1.21e-05	Up-Regulated
IGHG2	1.62727	1.21281e-05	Up-Regulated
GPRC5D	1.00523	1.23623e-05	Up-Regulated
LINC02099	1.15599	1.23704e-05	Up-Regulated
SNORD12C	1.42098	1.2384e-05	Up-Regulated
DNAH12	1.10176	1.25773e-05	Up-Regulated
LIPF	6.19016	1.26133e-05	Up-Regulated
RPA4	1.1062	1.26863e-05	Up-Regulated
AC005357.2	1.19993	1.28608e-05	Up-Regulated
AMELY	1.19328	1.29434e-05	Up-Regulated
AL021407.1	1.25101	1.30762e-05	Up-Regulated
AC068790.4	1.23431	1.30825e-05	Up-Regulated
AC073263.1	1.19294	1.30961e-05	Up-Regulated
IMPDH1P10	1.35864	1.31187e-05	Up-Regulated
BANK1	1.26702	1.31259e-05	Up-Regulated
MTND1P8	1.26603	1.31333e-05	Up-Regulated
AF131215.2	2.65023	1.31469e-05	Up-Regulated
UGT1A3	2.35102	1.3165e-05	Up-Regulated
LINC00305	4.98172	1.31961e-05	Up-Regulated
AC125494.3	1.62174	1.32117e-05	Up-Regulated
AP002518.2	1.54602	1.32506e-05	Up-Regulated
AL355336.1	1.58633	1.32779e-05	Up-Regulated
ARSH	1.34842	1.32833e-05	Up-Regulated
DUXAP10	1.22458	1.36677e-05	Up-Regulated
AC112493.1	2.68215	1.37563e-05	Up-Regulated
AC144833.1	2.11212	1.37735e-05	Up-Regulated
PRSS48	3.37456	1.38077e-05	Up-Regulated
THOC7-AS1	1.56133	1.38223e-05	Up-Regulated
MAGEA8	2.30955	1.38592e-05	Up-Regulated
VN1R68P	4.42157	1.38837e-05	Up-Regulated
AC097717.1	1.0453	1.39582e-05	Up-Regulated
Z94160.1	1.45976	1.39962e-05	Up-Regulated
MRPS21P6	1.23518	1.40442e-05	Up-Regulated
MALAT1	1.0711	1.40533e-05	Up-Regulated
MTCO1P28	1.1345	1.40747e-05	Up-Regulated
MAJIN	1.16297	1.4079e-05	Up-Regulated
SCARNA9	1.14026	1.4255e-05	Up-Regulated
AL449363.1	1.41454	1.4265e-05	Up-Regulated
PCDHA8	1.77612	1.43301e-05	Up-Regulated
EIF4E2P1	4.25185	1.43437e-05	Up-Regulated
PCDHA2	1.46488	1.43437e-05	Up-Regulated
UGT1A1	3.24083	1.44108e-05	Up-Regulated
AL691420.1	3.83668	1.44744e-05	Up-Regulated
SYCE3	1.06409	1.46096e-05	Up-Regulated
LHX2	1.41011	1.46952e-05	Up-Regulated
RPS26P52	1.75206	1.48785e-05	Up-Regulated
KLF1	1.00206	1.49691e-05	Up-Regulated
KCNC2	1.80252	1.50246e-05	Up-Regulated
C1QTNF3	1.46228	1.51017e-05	Up-Regulated
MAGEA4	6.24271	1.51434e-05	Up-Regulated
SNORD14E	1.45415	1.53179e-05	Up-Regulated
AC007899.1	1.22804	1.54105e-05	Up-Regulated
LINC00920	1.29931	1.55124e-05	Up-Regulated
AL445644.1	1.19796	1.5842e-05	Up-Regulated
SLC44A5	1.65982	1.59752e-05	Up-Regulated
AC048337.1	1.21878	1.61161e-05	Up-Regulated
LINC02523	2.16737	1.61742e-05	Up-Regulated
[truncated: 3,819 more rows]
