# Supplementary material for: Identification of Potential Key Genes for Pathogenesis and Prognosis in Prostate Cancer by Integrated Analysis of Gene Expression Profiles and the Cancer Genome Atlas
Source: Front Oncol. 2020 Jun 1;10:809. doi: 10.3389/fonc.2020.00809 (PMC7277826; doi:10.3389/fonc.2020.00809)
Supplement: Supplementary file 3 [file Data_Sheet_3.XLSX]

## Sheet: Sheet1
Gene Ontology of overlapping DEGs in GSE datasets and TCGA Pca datasets
ID	Description	GeneRatio	BgRatio	pvalue	p.adjust	qvalue	geneID	Count
GO:0043295	glutathione binding	4/281	11/17548	1.94392e-05	0.00614304	0.00538439	2944/2946/2947/2950	4
GO:1900750	oligopeptide binding	4/281	12/17548	2.87918e-05	0.00614304	0.00538439	2944/2946/2947/2950	4
GO:0003779	actin binding	19/281	410/17548	3.62778e-05	0.00614304	0.00538439	84962/1073/1264/23500/23136/80206/2316/2318/25802/4131/65108/4629/4624/4638/91624/23022/171024/7169/7414	19
GO:0004364	glutathione transferase activity	5/281	29/17548	8.80516e-05	0.0111826	0.00980154	2944/2946/2947/2949/2950	5
GO:0043178	alcohol binding	7/281	80/17548	0.000293585	0.0298282	0.0261445	319/857/3708/5334/5950/134429/7220	7
GO:0019199	transmembrane receptor protein kinase activity	7/281	83/17548	0.000368409	0.0311919	0.0273398	4921/2202/1969/2045/2047/4920/7049	7
GO:0004714	transmembrane receptor protein tyrosine kinase activity	6/281	66/17548	0.000649195	0.0466824	0.0409172	4921/2202/1969/2045/2047/4920	6
GO:0004601	peroxidase activity	5/281	45/17548	0.000735156	0.0466824	0.0409172	493869/2946/2950/5742/5743	5

## Sheet: Sheet2
ID
hsa05414
hsa05204
hsa04022
hsa04510
hsa05410
hsa05205
hsa00982
hsa00980
hsa05412
hsa04310
hsa00480
hsa00590
hsa04270
hsa04726
hsa05416
hsa04261
hsa04390
hsa01524
hsa05418
hsa04810
hsa04360
hsa00983
hsa04392
hsa04260
hsa04350
hsa05225
hsa04550
hsa04921
hsa05030
hsa04010
hsa04015
hsa04540
hsa04024
hsa04151
hsa04974
hsa05150
hsa00601
hsa05215
hsa04915
hsa00140
hsa04014
hsa04972
hsa04929
hsa04020
hsa04924
hsa04520
hsa04724
hsa05100
hsa00350
hsa04918
hsa00760
hsa04971
hsa04919
hsa04610
hsa04611
hsa00380
hsa04512
hsa04973
hsa04371
hsa05222
hsa04913
hsa04666
hsa04961
hsa04978
hsa04072
hsa00603
hsa00604
hsa04750
hsa04916
hsa04923
hsa05146
hsa04625
hsa00120
hsa00360
hsa00450
hsa04370
hsa04730
hsa04217
hsa04630
hsa05217
hsa05165
hsa00830
hsa04720
hsa00340
hsa04614
hsa04964
hsa05218
hsa00534
hsa00592
hsa03320
hsa05140
hsa04728
hsa00053
hsa01521
hsa04744
hsa00591
hsa05132
hsa00030
hsa04911
hsa00410
hsa05224
hsa00640
hsa04130
hsa04970
hsa04723
hsa05226
hsa05020
hsa04912
hsa00250
hsa00500
hsa04960
hsa05216
hsa04934
hsa04640
hsa04713
hsa04080
hsa00620
hsa04925
hsa05231
hsa04070
hsa04218
hsa00260
hsa04216
hsa04922
hsa04928
hsa04931
hsa00565
hsa04670
hsa04725
hsa00280
hsa00330
hsa04340
hsa05014
hsa01200
hsa05034
hsa05167
hsa00240
hsa05213
hsa04926
hsa05322
hsa04213
hsa04623
hsa04140
hsa04910
hsa04137
hsa04927
hsa05321
hsa05162
hsa05221
hsa05131
hsa05170
hsa04664
hsa05031
hsa04917
hsa04115
hsa04976
hsa04060
hsa01230
hsa05163
hsa05133
hsa04721
hsa03018
hsa05206
hsa04146
hsa05210
hsa04530
hsa04727
hsa05010
hsa03015
hsa05032
hsa04658
hsa04657
hsa05323
hsa00564
hsa04061
hsa04933
hsa05202
hsa04064
hsa05016
hsa04659
hsa04066
hsa05130
hsa05203
hsa04668
hsa05145
hsa04722
hsa04110
hsa04114
hsa00230
hsa04068
hsa04120
hsa04210
hsa05012
hsa04144
hsa04150
hsa03013
hsa04141
hsa05164
hsa04621
hsa04062
hsa05169
hsa05166
hsa04714
hsa04740
