# Supplementary material for: Identification of Potential Key Genes for Pathogenesis and Prognosis in Prostate Cancer by Integrated Analysis of Gene Expression Profiles and the Cancer Genome Atlas
Source: Front Oncol. 2020 Jun 1;10:809. doi: 10.3389/fonc.2020.00809 (PMC7277826; doi:10.3389/fonc.2020.00809)
Supplement: Supplementary file 4 [file Data_Sheet_4.XLSX]

## Sheet: Sheet1
KEGG Pathway Enrichment Analysis of Overlapping DEGs in GSE Datasets and TCGA Pca datasets
Description	GeneRatio	BgRatio	pvalue	p.adjust	qvalue	geneID	Count
Dilated cardiomyopathy (DCM)	9/127	96/7913	2.12616e-05	0.00338258	0.00303699	70/3672/4624/5350/6442/6443/6445/6546/7169	9
Chemical carcinogenesis	8/127	82/7913	4.65186e-05	0.00338258	0.00303699	1577/2944/2946/2947/2949/2950/3290/5743	8
cGMP-PKG signaling pathway	11/127	167/7913	7.13951e-05	0.00338258	0.00303699	477/1909/1910/3708/3764/10335/4624/10398/4638/5350/6546	11
Focal adhesion	12/127	199/7913	7.83876e-05	0.00338258	0.00303699	857/858/894/1288/2316/2318/3672/3914/10398/4638/56034/7414	12
Hypertrophic cardiomyopathy (HCM)	8/127	90/7913	9.08921e-05	0.00338258	0.00303699	70/3672/4624/6442/6443/6445/6546/7169	8
Proteoglycans in cancer	12/127	204/7913	9.94877e-05	0.00338258	0.00303699	857/858/1634/2247/2316/2318/8324/3236/3708/6237/7078/117581	12
Drug metabolism - cytochrome P450	7/127	72/7913	0.000144054	0.00419814	0.00376922	316/1577/2944/2946/2947/2949/2950	7
Metabolism of xenobiotics by cytochrome P450	7/127	76/7913	0.000202741	0.00474032	0.00425602	1577/2944/2946/2947/2949/2950/3290	7
Arrhythmogenic right ventricular cardiomyopathy (ARVC)	7/127	77/7913	0.000220078	0.00474032	0.00425602	2697/3672/6442/6443/6445/6546/83439	7
Wnt signaling pathway	10/127	160/7913	0.000236664	0.00474032	0.00425602	894/23500/22943/8324/59352/166336/4920/5176/83439/11197	10
Glutathione metabolism	6/127	56/7913	0.000255606	0.00474032	0.00425602	493869/2944/2946/2947/2949/2950	6
Arachidonic acid metabolism	6/127	63/7913	0.000488129	0.00829819	0.00745039	493869/5321/5730/5740/5742/5743	6
Vascular smooth muscle contraction	8/127	132/7913	0.00123205	0.0193337	0.0173584	1909/3708/10335/4629/10398/4638/5321/94274	8
Serotonergic synapse	7/127	115/7913	0.00242674	0.0338577	0.0303985	3708/3760/5321/5742/5743/6571/7220	7
Viral myocarditis	5/127	60/7913	0.00265391	0.0338577	0.0303985	857/4624/6442/6443/6445	5
Adrenergic signaling in cardiomyocytes	8/127	149/7913	0.00265551	0.0338577	0.0303985	70/477/4624/5350/5502/6332/6546/7169	8
Hippo signaling pathway	8/127	154/7913	0.00325611	0.0390734	0.0350814	84962/653/894/122786/8324/3397/6591/83439	8
Platinum drug resistance	5/127	73/7913	0.00618794	0.07013	0.062965	2944/2946/2947/2949/2950	5
Fluid shear stress and atherosclerosis	7/127	139/7913	0.0068935	0.0728821	0.0654359	857/858/2944/2946/2947/2949/2950	7
Regulation of actin cytoskeleton	9/127	213/7913	0.0071453	0.0728821	0.0654359	1073/2247/3672/1902/10398/4638/56034/6237/7414	9
Axon guidance	8/127	181/7913	0.0085232	0.0797988	0.071646	1073/1969/2045/2047/10398/6237/9037/7220	8
Drug metabolism - other enzymes	5/127	79/7913	0.00860575	0.0797988	0.071646	2944/2946/2947/2949/2950	5
Hippo signaling pathway - multiple species	3/127	29/7913	0.0108804	0.0965043	0.0866447	84962/79633/122786	3
Cardiac muscle contraction	5/127	86/7913	0.0121731	0.103471	0.0928999	70/477/4624/6546/7169	5
TGF-beta signaling pathway	5/127	94/7913	0.0173479	0.141559	0.127096	653/1634/3397/3399/3400	5
Hepatocellular carcinoma	7/127	168/7913	0.018261	0.143279	0.12864	8324/2944/2946/2947/2949/2950/83439	7
Signaling pathways regulating pluripotency of stem cells	6/127	140/7913	0.0248912	0.188066	0.168852	2247/8324/3397/3399/3400/4211	6
Oxytocin signaling pathway	6/127	153/7913	0.036255	0.264144	0.237157	3708/3760/10398/4638/5321/5743	6
Cocaine addiction	3/127	49/7913	0.0435746	0.306525	0.275208	627/8787/6571	3
MAPK signaling pathway	9/127	295/7913	0.0473384	0.321901	0.289013	284/627/1969/2247/2316/2318/56034/5321/6237	9
Rap1 signaling pathway	7/127	210/7913	0.051826	0.335623	0.301334	284/1969/2247/3397/1902/56034/6237	7
Gap junction	4/127	88/7913	0.0526468	0.335623	0.301334	2697/3708/1902/56034	4
cAMP signaling pathway	7/127	214/7913	0.0562797	0.3471	0.311638	477/627/1909/10398/5350/5732/6237	7
PI3K-Akt signaling pathway	10/127	354/7913	0.05785	0.3471	0.311638	284/627/894/1288/1969/2247/3672/3914/1902/56034	10
Protein digestion and absorption	4/127	95/7913	0.0660948	0.36424	0.327026	477/1288/4311/6546	4
Staphylococcus aureus infection	4/127	96/7913	0.0681494	0.36424	0.327026	1675/3860/3861/25984	4
Glycosphingolipid biosynthesis - lacto and neolacto series	2/127	27/7913	0.0691238	0.36424	0.327026	8707/6489	2
Prostate cancer	4/127	97/7913	0.0702369	0.36424	0.327026	2950/56034/6716/83439	4
Estrogen signaling pathway	5/127	138/7913	0.070807	0.36424	0.327026	3708/3760/3860/3861/25984	5
Steroid hormone biosynthesis	3/127	60/7913	0.0714195	0.36424	0.327026	1577/3290/6716	3
Ras signaling pathway	7/127	232/7913	0.0792179	0.394157	0.353888	284/627/1969/2247/56034/5321/6237	7
Pancreatic secretion	4/127	102/7913	0.0811615	0.394213	0.353937	477/885/3708/7220	4
GnRH secretion	3/127	64/7913	0.0831143	0.39431	0.354024	3708/3760/7220	3
Calcium signaling pathway	6/127	193/7913	0.0898828	0.416729	0.374153	1909/1910/3708/4638/5350/6546	6
Renin secretion	3/127	69/7913	0.0988023	0.447904	0.402143	1909/3708/5732	3
Adherens junction	3/127	71/7913	0.10539	0.467097	0.419375	6591/83439/7414	3
Glutamatergic synapse	4/127	114/7913	0.110547	0.467097	0.419375	3708/3760/5321/7220	4
Bacterial invasion of epithelial cells	3/127	73/7913	0.112146	0.467097	0.419375	857/858/7414	3
Tyrosine metabolism	2/127	36/7913	0.113192	0.467097	0.419375	8639/316	2
Thyroid hormone synthesis	3/127	74/7913	0.115585	0.467097	0.419375	477/493869/3708	3
Nicotinate and nicotinamide metabolism	2/127	37/7913	0.118455	0.467097	0.419375	316/4907	2
Gastric acid secretion	3/127	75/7913	0.119064	0.467097	0.419375	477/3708/4638	3
Thyroid hormone signaling pathway	4/127	119/7913	0.124022	0.477368	0.428597	477/4624/5350/10231	4
Complement and coagulation cascades	3/127	79/7913	0.133358	0.503798	0.452326	730/1675/1191	3
Platelet activation	4/127	124/7913	0.138162	0.512456	0.4601	3708/4638/5321/5742	4
Tryptophan metabolism	2/127	42/7913	0.145611	0.530442	0.476248	316/11185	2
ECM-receptor interaction	3/127	88/7913	0.167503	0.599483	0.538236	1288/3672/3914	3
Carbohydrate digestion and absorption	2/127	47/7913	0.173895	0.611631	0.549142	477/6518	2
Apelin signaling pathway	4/127	137/7913	0.177707	0.614444	0.551668	3708/4638/6237/6546	4
Small cell lung cancer	3/127	92/7913	0.183432	0.61686	0.553837	1288/3914/5743	3
Ovarian steroidogenesis	2/127	49/7913	0.185447	0.61686	0.553837	5321/5743	2
Fc gamma R-mediated phagocytosis	3/127	93/7913	0.187477	0.61686	0.553837	1073/65108/5321	3
Endocrine and other factor-regulated calcium reabsorption	2/127	50/7913	0.191265	0.619334	0.556058	477/6546	2
Mineral absorption	2/127	53/7913	0.208854	0.643104	0.5774	477/6546	2
Phospholipase D signaling pathway	4/127	148/7913	0.213803	0.643104	0.5774	1902/56034/5321/6237	4
Glycosphingolipid biosynthesis - globo and isoglobo series	1/127	15/7913	0.21566	0.643104	0.5774	6489	1
Glycosphingolipid biosynthesis - ganglio series	1/127	15/7913	0.21566	0.643104	0.5774	6489	1
Inflammatory mediator regulation of TRP channels	3/127	100/7913	0.216399	0.643104	0.5774	3708/5321/5732	3
Melanogenesis	3/127	101/7913	0.220608	0.643104	0.5774	1910/8324/83439	3
Regulation of lipolysis in adipocytes	2/127	55/7913	0.220673	0.643104	0.5774	5742/5743	2
Amoebiasis	3/127	102/7913	0.224833	0.646	0.58	1288/3914/7414	3
C-type lectin receptor signaling pathway	3/127	104/7913	0.233332	0.654658	0.587774	3708/5743/6237	3
Primary bile acid biosynthesis	1/127	17/7913	0.240683	0.654658	0.587774	8309	1
Phenylalanine metabolism	1/127	17/7913	0.240683	0.654658	0.587774	8639	1
Selenocompound metabolism	1/127	17/7913	0.240683	0.654658	0.587774	11185	1
VEGF signaling pathway	2/127	59/7913	0.24446	0.656182	0.589142	5321/5743	2
Long-term depression	2/127	60/7913	0.250427	0.663469	0.595684	3708/5321	2
Necroptosis	4/127	162/7913	0.262336	0.677424	0.608214	8336/90865/5321/5837	4
JAK-STAT signaling pathway	4/127	162/7913	0.262336	0.677424	0.608214	316/894/2273/85480	4
Basal cell carcinoma	2/127	63/7913	0.268348	0.684288	0.614376	8324/83439	2
Human papillomavirus infection	7/127	330/7913	0.279005	0.70268	0.630889	894/1288/8324/3672/3914/5743/83439	7
Retinol metabolism	2/127	67/7913	0.292233	0.718259	0.644876	316/1577	2
Long-term potentiation	2/127	67/7913	0.292233	0.718259	0.644876	3708/5502	2
Histidine metabolism	1/127	23/7913	0.311098	0.737953	0.662559	443	1
Renin-angiotensin system	1/127	23/7913	0.311098	0.737953	0.662559	4311	1
Proximal tubule bicarbonate reclamation	1/127	23/7913	0.311098	0.737953	0.662559	477	1
Melanoma	2/127	72/7913	0.321943	0.746888	0.67058	2247/56034	2
Glycosaminoglycan biosynthesis - heparan sulfate / heparin	1/127	24/7913	0.322187	0.746888	0.67058	9955	1
alpha-Linolenic acid metabolism	1/127	25/7913	0.333098	0.763507	0.685501	5321	1
PPAR signaling pathway	2/127	76/7913	0.345497	0.77452	0.695389	8309/4199	2
Leishmaniasis	2/127	76/7913	0.345497	0.77452	0.695389	65108/5743	2
Dopaminergic synapse	3/127	131/7913	0.351451	0.777397	0.697973	3708/3760/6571	3
Ascorbate and aldarate metabolism	1/127	27/7913	0.354402	0.777397	0.697973	9104	1
EGFR tyrosine kinase inhibitor resistance	2/127	79/7913	0.362992	0.783357	0.703324	2247/56034	2
Phototransduction	1/127	28/7913	0.364799	0.783357	0.703324	8787	1
Linoleic acid metabolism	1/127	29/7913	0.37503	0.791667	0.710785	5321	1
Salmonella infection	2/127	82/7913	0.380312	0.791667	0.710785	2316/2318	2
Pentose phosphate pathway	1/127	30/7913	0.385097	0.791667	0.710785	9104	1
Insulin secretion	2/127	86/7913	0.403096	0.791667	0.710785	477/885	2
beta-Alanine metabolism	1/127	33/7913	0.414344	0.791667	0.710785	8639	1
Breast cancer	3/127	147/7913	0.421231	0.791667	0.710785	2247/8324/83439	3
Propanoate metabolism	1/127	34/7913	0.423783	0.791667	0.710785	79611	1
SNARE interactions in vesicular transport	1/127	34/7913	0.423783	0.791667	0.710785	415117	1
Salivary secretion	2/127	90/7913	0.425482	0.791667	0.710785	477/3708	2
Retrograde endocannabinoid signaling	3/127	148/7913	0.425523	0.791667	0.710785	3708/3760/5743	3
Gastric cancer	3/127	149/7913	0.429804	0.791667	0.710785	2247/8324/83439	3
Prion diseases	1/127	35/7913	0.433071	0.791667	0.710785	730	1
GnRH signaling pathway	2/127	93/7913	0.441987	0.791667	0.710785	3708/5321	2
Alanine, aspartate and glutamate metabolism	1/127	36/7913	0.44221	0.791667	0.710785	443	1
Starch and sucrose metabolism	1/127	36/7913	0.44221	0.791667	0.710785	5837	1
Aldosterone-regulated sodium reabsorption	1/127	37/7913	0.451203	0.791667	0.710785	477	1
Thyroid cancer	1/127	37/7913	0.451203	0.791667	0.710785	83439	1
Cushing syndrome	3/127	155/7913	0.455245	0.791667	0.710785	8324/3708/83439	3
Hematopoietic cell lineage	2/127	97/7913	0.463586	0.791667	0.710785	3672/4311	2
Circadian entrainment	2/127	97/7913	0.463586	0.791667	0.710785	3708/3760	2
Neuroactive ligand-receptor interaction	6/127	340/7913	0.465977	0.791667	0.710785	885/1909/1910/1902/5179/5732	6
Pyruvate metabolism	1/127	39/7913	0.46876	0.791667	0.710785	4199	1
Aldosterone synthesis and secretion	2/127	98/7913	0.46891	0.791667	0.710785	477/3708	2
Choline metabolism in cancer	2/127	98/7913	0.46891	0.791667	0.710785	56034/5321	2
Phosphatidylinositol signaling system	2/127	99/7913	0.474203	0.791667	0.710785	117283/3708	2
Cellular senescence	3/127	160/7913	0.476088	0.791667	0.710785	894/3708/6237	3
Glycine, serine and threonine metabolism	1/127	40/7913	0.477329	0.791667	0.710785	8639	1
Ferroptosis	1/127	40/7913	0.477329	0.791667	0.710785	23657	1
Glucagon signaling pathway	2/127	106/7913	0.510351	0.832893	0.747799	3708/5837	2
Parathyroid hormone synthesis, secretion and action	2/127	106/7913	0.510351	0.832893	0.747799	2625/3708	2
Insulin resistance	2/127	108/7913	0.520381	0.842521	0.756443	5507/5837	2
Ether lipid metabolism	1/127	47/7913	0.533587	0.849139	0.762384	5321	1
Leukocyte transendothelial migration	2/127	112/7913	0.540029	0.849139	0.762384	10398/7414	2
Cholinergic synapse	2/127	112/7913	0.540029	0.849139	0.762384	3708/3760	2
Valine, leucine and isoleucine degradation	1/127	48/7913	0.541118	0.849139	0.762384	316	1
Arginine and proline metabolism	1/127	50/7913	0.555819	0.858332	0.770639	5831	1
Hedgehog signaling pathway	1/127	50/7913	0.555819	0.858332	0.770639	894	1
Amyotrophic lateral sclerosis (ALS)	1/127	51/7913	0.562993	0.858332	0.770639	4744	1
Carbon metabolism	2/127	117/7913	0.563807	0.858332	0.770639	4199/9104	2
Alcoholism	3/127	184/7913	0.57051	0.862103	0.774025	627/8336/6571	3
Kaposi sarcoma-associated herpesvirus infection	3/127	186/7913	0.577903	0.866854	0.77829	2247/3708/5743	3
Pyrimidine metabolism	1/127	57/7913	0.603687	0.891694	0.800592	4907	1
Endometrial cancer	1/127	58/7913	0.610093	0.891694	0.800592	83439	1
Relaxin signaling pathway	2/127	129/7913	0.617253	0.891694	0.800592	1288/1910	2
Systemic lupus erythematosus	2/127	133/7913	0.633928	0.891694	0.800592	730/8336	2
Longevity regulating pathway - multiple species	1/127	62/7913	0.634709	0.891694	0.800592	1410	1
Cytosolic DNA-sensing pathway	1/127	63/7913	0.640618	0.891694	0.800592	90865	1
Autophagy - animal	2/127	137/7913	0.650035	0.891694	0.800592	3708/6237	2
Insulin signaling pathway	2/127	137/7913	0.650035	0.891694	0.800592	5507/5837	2
Mitophagy - animal	1/127	65/7913	0.652153	0.891694	0.800592	6237	1
Cortisol synthesis and secretion	1/127	65/7913	0.652153	0.891694	0.800592	3708	1
Inflammatory bowel disease (IBD)	1/127	65/7913	0.652153	0.891694	0.800592	2625	1
Measles	2/127	138/7913	0.653974	0.891694	0.800592	894/51209	2
Acute myeloid leukemia	1/127	66/7913	0.657782	0.891694	0.800592	83439	1
Shigellosis	1/127	67/7913	0.663321	0.891694	0.800592	7414	1
Human immunodeficiency virus 1 infection	3/127	212/7913	0.666581	0.891694	0.800592	27350/1073/3708	3
Fc epsilon RI signaling pathway	1/127	68/7913	0.668771	0.891694	0.800592	5321	1
Amphetamine addiction	1/127	68/7913	0.668771	0.891694	0.800592	6571	1
Prolactin signaling pathway	1/127	70/7913	0.679409	0.899996	0.808046	894	1
p53 signaling pathway	1/127	72/7913	0.689708	0.901926	0.809779	894	1
Bile secretion	1/127	72/7913	0.689708	0.901926	0.809779	477	1
Cytokine-cytokine receptor interaction	4/127	294/7913	0.700471	0.904398	0.811998	653/10563/90865/85480	4
Biosynthesis of amino acids	1/127	75/7913	0.704544	0.904398	0.811998	5831	1
Human cytomegalovirus infection	3/127	225/7913	0.705592	0.904398	0.811998	3708/5732/5743	3
Pertussis	1/127	76/7913	0.709332	0.904398	0.811998	1073	1
Synaptic vesicle cycle	1/127	78/7913	0.718676	0.910621	0.817586	6571	1
RNA degradation	1/127	79/7913	0.723237	0.910742	0.817694	132430	1
MicroRNAs in cancer	4/127	310/7913	0.739333	0.919633	0.825676	894/3236/5743/7078	4
Peroxisome	1/127	83/7913	0.740755	0.919633	0.825676	8309	1
Colorectal cancer	1/127	86/7913	0.753168	0.919633	0.825676	83439	1
Tight junction	2/127	169/7913	0.759369	0.919633	0.825676	4629/10398	2
GABAergic synapse	1/127	89/7913	0.76499	0.919633	0.825676	5334	1
Alzheimer disease	2/127	171/7913	0.765118	0.919633	0.825676	3708/4311	2
mRNA surveillance pathway	1/127	91/7913	0.772558	0.919633	0.825676	132430	1
Morphine addiction	1/127	91/7913	0.772558	0.919633	0.825676	3760	1
Th1 and Th2 cell differentiation	1/127	92/7913	0.776251	0.919633	0.825676	2625	1
IL-17 signaling pathway	1/127	93/7913	0.779885	0.919633	0.825676	5743	1
Rheumatoid arthritis	1/127	93/7913	0.779885	0.919633	0.825676	284	1
Glycerophospholipid metabolism	1/127	97/7913	0.793842	0.924939	0.830441	5321	1
Viral protein interaction with cytokine and cytokine receptor	1/127	100/7913	0.80373	0.924939	0.830441	10563	1
AGE-RAGE signaling pathway in diabetic complications	1/127	100/7913	0.80373	0.924939	0.830441	1288	1
Transcriptional misregulation in cancer	2/127	186/7913	0.804577	0.924939	0.830441	894/4211	2
NF-kappa B signaling pathway	1/127	102/7913	0.810059	0.924939	0.830441	5743	1
Huntington disease	2/127	193/7913	0.820909	0.924939	0.830441	627/3708	2
Th17 cell differentiation	1/127	107/7913	0.82501	0.924939	0.830441	2625	1
HIF-1 signaling pathway	1/127	109/7913	0.830658	0.924939	0.830441	284	1
Pathogenic Escherichia coli infection	2/127	201/7913	0.83808	0.924939	0.830441	1902/4629	2
Viral carcinogenesis	2/127	201/7913	0.83808	0.924939	0.830441	894/3249	2
TNF signaling pathway	1/127	112/7913	0.838793	0.924939	0.830441	5743	1
Toxoplasmosis	1/127	112/7913	0.838793	0.924939	0.830441	3914	1
Neurotrophin signaling pathway	1/127	119/7913	0.856297	0.939165	0.843213	627	1
Cell cycle	1/127	124/7913	0.867632	0.946508	0.849806	894	1
Oocyte meiosis	1/127	128/7913	0.876058	0.947018	0.850264	3708	1
Purine metabolism	1/127	130/7913	0.880069	0.947018	0.850264	4907	1
FoxO signaling pathway	1/127	131/7913	0.882026	0.947018	0.850264	894	1
Ubiquitin mediated proteolysis	1/127	136/7913	0.891346	0.947055	0.850297	90293	1
Apoptosis	1/127	136/7913	0.891346	0.947055	0.850297	3708	1
Parkinson disease	1/127	142/7913	0.90157	0.952866	0.855514	6571	1
Endocytosis	2/127	243/7913	0.906156	0.952866	0.855514	857/858	2
mTOR signaling pathway	1/127	153/7913	0.917897	0.960262	0.862154	8324	1
RNA transport	1/127	165/7913	0.932656	0.965796	0.867123	132430	1
Protein processing in endoplasmic reticulum	1/127	165/7913	0.932656	0.965796	0.867123	1410	1
Influenza A	1/127	170/7913	0.937999	0.966423	0.867686	90865	1
NOD-like receptor signaling pathway	1/127	178/7913	0.945685	0.969446	0.870401	3708	1
Chemokine signaling pathway	1/127	189/7913	0.954733	0.973828	0.874335	10563	1
Epstein-Barr virus infection	1/127	201/7913	0.962905	0.977277	0.877431	894	1
Human T-cell leukemia virus 1 infection	1/127	219/7913	0.972498	0.982127	0.881786	894	1
Thermogenesis	1/127	231/7913	0.97748	0.982296	0.881937	9658	1
Olfactory transduction	1/127	448/7913	0.999426	0.999426	0.897318	6546	1
