# Supplementary material for: Identification of Potential Key Genes for Pathogenesis and Prognosis in Prostate Cancer by Integrated Analysis of Gene Expression Profiles and the Cancer Genome Atlas
Source: Front Oncol. 2020 Jun 1;10:809. doi: 10.3389/fonc.2020.00809 (PMC7277826; doi:10.3389/fonc.2020.00809)
Supplement: Supplementary file 5 [file Data_Sheet_5.XLSX]

## Sheet: Sheet1
Gene Ontology of DEGs in Module1
ID	Description	GeneRatio	BgRatio	pvalue	p.adjust	qvalue	geneID	Count
GO:0003779	actin binding	9/13	410/17548	1.25225790255299e-12	6.76219267378616e-11	3.42723215435556e-11	2316/2318/4638/1264/4624/7414/7169/4629/25802	9
GO:0051015	actin filament binding	5/13	174/17548	1.09212030175076e-07	2.94872481472704e-06	1.49448041292209e-06	2316/2318/4624/7169/4629	5
GO:0008307	structural constituent of muscle	3/13	46/17548	4.73361539066889e-06	8.520507703204e-05	4.31838597043478e-05	10398/7169/4629	3
GO:0005516	calmodulin binding	4/13	198/17548	1.038199044401e-05	0.000140156870994136	7.10346714590161e-05	4638/1264/4624/4629	4
GO:0046332	SMAD binding	2/13	74/17548	0.00132785777312081	0.0143408639497048	0.00726827412655604	2316/93649	2
GO:0003777	microtubule motor activity	2/13	119/17548	0.00338737975285796	0.0304864177757216	0.0154512058902293	4624/4629	2
GO:0003774	motor activity	2/13	137/17548	0.00446098409759919	0.0344133058957652	0.0174414415845983	4624/4629	2
