# Supplementary material for: Identification of Potential Key Genes for Pathogenesis and Prognosis in Prostate Cancer by Integrated Analysis of Gene Expression Profiles and the Cancer Genome Atlas
Source: Front Oncol. 2020 Jun 1;10:809. doi: 10.3389/fonc.2020.00809 (PMC7277826; doi:10.3389/fonc.2020.00809)
Supplement: Supplementary file 6 [file Data_Sheet_6.XLSX]

## Sheet: Sheet1
Gene Ontology of DEGs in Module2
ID	Description	GeneRatio	BgRatio	pvalue	p.adjust	qvalue	geneID
GO:0004364	glutathione transferase activity	5/21	29/17548	1.71221462421592e-10	1.42113813809922e-08	6.12792602350962e-09	2949/2944/2946/2947/2950
GO:0043295	glutathione binding	4/21	11/17548	4.97358654079166e-10	2.06243821505191e-08	8.89320219553138e-09	2944/2946/2947/2950
GO:1900750	oligopeptide binding	4/21	12/17548	7.45459595801895e-10	2.06243821505191e-08	8.89320219553138e-09	2944/2946/2947/2950
GO:0016765	transferase activity, transferring alkyl or aryl (other than methyl) groups	5/21	59/17548	7.0552782623858e-09	1.46397023944505e-07	6.31261739266098e-08	2949/2944/2946/2947/2950
GO:0004601	peroxidase activity	4/21	45/17548	2.18711903967398e-07	3.63061760585881e-06	1.56551678629296e-06	2946/2950/493869/5743
GO:0016684	oxidoreductase activity, acting on peroxide as acceptor	4/21	49/17548	3.10051946247299e-07	4.28905192308763e-06	1.84943266182599e-06	2946/2950/493869/5743
GO:0005005	transmembrane-ephrin receptor activity	3/21	17/17548	9.93626585445227e-07	1.17815723702791e-05	5.08019607596056e-06	1969/2045/2047
GO:0005003	ephrin receptor activity	3/21	19/17548	1.41373995149465e-06	1.4667551996757e-05	6.32462609879185e-06	1969/2045/2047
GO:0072341	modified amino acid binding	4/21	75/17548	1.74311348909286e-06	1.60753799549675e-05	6.93167937183127e-06	2944/2946/2947/2950
GO:0004602	glutathione peroxidase activity	3/21	21/17548	1.93744269878024e-06	1.6080774399876e-05	6.93400544826611e-06	2946/2950/493869
GO:0016209	antioxidant activity	4/21	84/17548	2.74788821269631e-06	2.07340656048903e-05	8.94049753413152e-06	2946/2950/493869/5743
GO:1901681	sulfur compound binding	5/21	235/17548	7.05036496595699e-06	4.87650243478692e-05	2.10274042844331e-05	2944/2946/2947/2950/9037
GO:0042277	peptide binding	5/21	273/17548	1.45766626327524e-05	9.30663845014192e-05	4.01300833614236e-05	2944/2946/2947/2950/1910
GO:0033218	amide binding	5/21	308/17548	2.60483723783479e-05	0.000154429636243063	6.65898241251e-05	2944/2946/2947/2950/1910
GO:0004714	transmembrane receptor protein tyrosine kinase activity	3/21	66/17548	6.43907628258758e-05	0.000356295554303179	0.000153634100777528	1969/2045/2047
GO:0031434	mitogen-activated protein kinase kinase binding	3/21	70/17548	7.67901828893587e-05	0.000398349073738548	0.000171767514357776	1969/2045/2047
GO:0004709	MAP kinase kinase kinase activity	3/21	81/17548	0.000118679626257022	0.000579435822313694	0.000249851844751625	1969/2045/2047
GO:0019199	transmembrane receptor protein kinase activity	3/21	83/17548	0.000127609432826497	0.000588421273588848	0.00025372635766672	1969/2045/2047
GO:0048037	cofactor binding	5/21	490/17548	0.00023365133909399	0.00102068742867375	0.000440118865883417	2944/2946/2947/2950/5743
GO:0004702	signal transducer, downstream of receptor, with serine/threonine kinase activity	3/21	123/17548	0.000407561360781403	0.00169137964724282	0.000729320329819353	1969/2045/2047
GO:0005057	signal transducer activity, downstream of receptor	3/21	169/17548	0.00102728909815505	0.00406023786413661	0.00175076838783316	1969/2045/2047
GO:0004713	protein tyrosine kinase activity	3/21	182/17548	0.00127192700177682	0.00479863368852164	0.00206916354356038	1969/2045/2047
GO:0008528	G-protein coupled peptide receptor activity	2/21	133/17548	0.0108957815401739	0.0382247363747901	0.0164824481514631	1910/1909
GO:0001653	peptide receptor activity	2/21	134/17548	0.0110529358192164	0.0382247363747901	0.0164824481514631	1910/1909
GO:0031702	type 1 angiotensin receptor binding	1/21	10/17548	0.0119059720498408	0.0395278272054714	0.0170443389345089	1910
GO:0031701	angiotensin receptor binding	1/21	11/17548	0.0130891157713002	0.0402369114451081	0.0173500949795013	1910
GO:0048407	platelet-derived growth factor binding	1/21	11/17548	0.0130891157713002	0.0402369114451081	0.0173500949795013	1280
GO:0005165	neurotrophin receptor binding	1/21	12/17548	0.0142709101813363	0.0423030551803898	0.0182410130137381	627
GO:0008253	5'-nucleotidase activity	1/21	13/17548	0.0154513567419083	0.0442228486061515	0.0190688250172372	4907
GO:0008191	metalloendopeptidase inhibitor activity	1/21	15/17548	0.017808212154995	0.0451221522329573	0.0194566033724864	7078
GO:0008252	nucleotidase activity	1/21	15/17548	0.017808212154995	0.0451221522329573	0.0194566033724864	4907
GO:0045125	bioactive lipid receptor activity	1/21	15/17548	0.017808212154995	0.0451221522329573	0.0194566033724864	1902
GO:0048018	receptor ligand activity	3/21	472/17548	0.0179401328155132	0.0451221522329573	0.0194566033724864	627/2045/885
