# Supplementary material for: Identification of Potential Key Genes for Pathogenesis and Prognosis in Prostate Cancer by Integrated Analysis of Gene Expression Profiles and the Cancer Genome Atlas
Source: Front Oncol. 2020 Jun 1;10:809. doi: 10.3389/fonc.2020.00809 (PMC7277826; doi:10.3389/fonc.2020.00809)
Supplement: Supplementary file 7 [file Data_Sheet_7.XLSX]

## Sheet: Sheet1
Information for the genes identified by the univariate Cox regression analysis.
gene	HR	z	pvalue
SERPINA5	0.690125	-1.98932	0.0466657
MFSD2A	0.80309	-0.78686	0.431364
ACSL6	1.37816	0.983362	0.32543
PKD1L2	0.681261	-1.20201	0.229358
MCF2	0.814496	-0.834123	0.404211
EMX2	0.862585	-0.740416	0.459047
HOXB8	1.43566	1.56737	0.117029
CLDN2	0.897115	-0.422192	0.672885
AKR1B1	0.554308	-1.66424	0.0960645
CYP19A1	0.769754	-0.925566	0.354671
SPINK2	1.04224	0.195378	0.845097
EMX2OS	0.88146	-0.658687	0.510097
SPINK13	1.24933	1.19583	0.231761
KLHL14	0.679663	-1.47058	0.141405
PATE2	1.38224	1.40683	0.159478
NDRG4	1.55002	1.2387	0.215455
TMEM114	0.490665	-1.38859	0.164959
WNT9B	1.12152	0.408817	0.682674
CRTAC1	0.739454	-1.26264	0.206719
RASL10B	0.921385	-0.196532	0.844194
ANXA13	1.09459	0.434447	0.663964
PIP	0.82502	-1.28331	0.199385
CYSLTR2	0.737652	-0.953737	0.340217
LINC02137	0.716488	-0.902748	0.36666
PATE4	1.12635	0.555007	0.57889
MGAM	1.46241	1.45628	0.145316
LINC01116	0.736266	-0.865842	0.386577
HOXB6	1.58756	2.42195	0.0154375
CA2	1.05384	0.235646	0.813707
AL161645.1	1.35177	0.939571	0.347437
PAEP	1.35628	1.87303	0.0610649
AQP2	0.438967	-1.96465	0.0494543
CRISP1	1.02177	0.0870189	0.930657
SLC2A9	0.685182	-0.964008	0.335042
AC012123.1	0.801201	-0.635179	0.525311
LINC00839	1.08391	0.317782	0.75065
KCP	0.961014	-0.119718	0.904706
SPINT3	1.4321	0.935181	0.349695
ANO1	0.601686	-1.49347	0.135313
AL354793.1	1.21105	0.481438	0.630205
KCNJ5	0.878392	-0.422509	0.672654
ATP13A4	1.0817	0.255605	0.798256
PNMT	0.85235	-0.83163	0.405618
SLC13A2	1.22391	1.25766	0.208516
STAC2	0.776524	-1.61173	0.107022
ABCG2	0.641383	-1.34438	0.178827
SLC16A12	0.757863	-1.10183	0.270536
RHEX	0.516286	-2.73433	0.00625078
FAM83A	0.945596	-0.279851	0.779592
PAQR8	0.806694	-0.547207	0.584236
ANO7L1	0.498964	-1.72697	0.0841732
MRO	0.74745	-1.06088	0.288744
ACE2	0.730051	-0.984365	0.324936
UGT2B7	1.04925	0.251066	0.801763
SEMG2	0.930871	-0.581919	0.560621
KIRREL3	0.693243	-1.19276	0.232962
SLCO4C1	0.673558	-1.49495	0.134927
PTGES	0.94445	-0.199286	0.842039
FUT3	1.13716	0.705134	0.480727
LINC02385	0.781386	-0.475328	0.634553
UNC93B7	0.693749	-0.649345	0.516115
HS3ST5	0.883332	-0.491944	0.622759
AL355877.1	0.752764	-0.983487	0.325368
PAX2	1.3717	1.22809	0.219414
DEFB129	1.27776	0.613101	0.539809
SEMG1	1.03214	0.294929	0.768048
PIK3C2G	0.908883	-0.501849	0.615774
HOXB-AS3	1.94294	3.83752	0.000124282
SLC46A2	0.910796	-0.379263	0.704492
SNAP25	0.894354	-0.448886	0.653514
LPL	1.00561	0.0218001	0.982607
PLA2G4A	0.791041	-0.720555	0.471183
HOXB9	1.37235	1.41987	0.155645
GSTM3	1.09578	0.275574	0.782875
EVA1A	0.746331	-1.01065	0.312186
GCNT4	0.583765	-1.94678	0.0515606
PRDM16	0.778715	-0.9774	0.328371
FRMD3	0.602409	-1.2142	0.224671
CLU	0.637238	-1.63987	0.101032
SLC28A3	1.01728	0.0872671	0.930459
FBP2	1.36707	1.39039	0.164411
POU3F3	0.877736	-0.48504	0.627648
AC084026.2	1.41536	1.1382	0.255035
KCNJ15	0.788623	-1.20854	0.226842
WWC3	0.310353	-1.69925	0.0892719
LINC01085	1.06088	0.200721	0.840917
AC008759.3	0.980539	-0.0901026	0.928206
AC087783.1	1.4554e-10	-0.53781	0.590708
KRT24	1.11048	0.462539	0.643695
KCNJ16	0.862472	-0.806668	0.419858
AC245100.6	1.23487	0.732719	0.46373
GNAO1	0.840247	-0.686335	0.492502
EDDM3A	0.639613	-0.447743	0.654339
AC103702.2	0.80437	-0.766398	0.443439
SULT2A1	0.736359	-0.697051	0.485771
PATE1	1.23613	1.8791	0.0602315
AC005674.1	0.945454	-0.188302	0.85064
NPFFR2	1.06127	0.235595	0.813747
CAMP	0.712391	-1.36755	0.171453
SLAMF6P1	1.21909	0.343966	0.730872
UNC5B	0.743289	-0.796569	0.425701
PDK4	0.734413	-1.38023	0.167514
SLC31A2	1.03054	0.0856357	0.931756
PON3	0.749178	-1.21257	0.225296
ABHD6	1.4177	0.482895	0.62917
DEFB131A	5.33688e-11	-0.409049	0.682503
TMEM238L	1.22677	1.01121	0.311915
AL663070.1	0.786758	-0.691543	0.489224
AC245100.3	0.961775	-0.100069	0.920289
QPRT	0.646129	-1.49742	0.134285
ADCY8	0.467817	-1.52768	0.126593
G0S2	0.693083	-1.03875	0.298921
TMEM171	1.37842	0.989526	0.322406
LHX1	0.809905	-0.37157	0.710213
EDDM3B	4.75045e-06	-0.385169	0.700112
AL513324.1	1.05272	0.101711	0.918986
FAM167A	0.782995	-1.12118	0.262211
PLLP	0.426971	-1.63674	0.101685
RASAL1	1.33508	1.16357	0.244599
AL031665.1	0.841206	-0.312385	0.754748
LAPTM4A	0.460307	-0.873183	0.382564
AC010330.1	0.894208	-0.258837	0.795761
GLIS3	0.622881	-1.55233	0.120584
PATE3	1.30066	0.890229	0.373343
OR7E83P	1.28366e-13	-0.455072	0.649057
SLC26A3	0.820986	-1.2816	0.199982
LPCAT2	1.07276	0.195621	0.844907
GPRC5B	0.750879	-0.876988	0.380493
ADTRP	0.863811	-0.555656	0.578446
PALM3	0.701582	-1.48795	0.136764
ST6GALNAC4	0.96656	-0.0837349	0.933267
RAB11FIP2	0.987593	-0.0218399	0.982576
AC079612.1	0.984328	-0.0284749	0.977283
PAX8	0.883191	-0.695663	0.48664
SP6	1.17605	0.414616	0.678423
KCNQ1	0.468616	-2.07493	0.0379933
CA14	0.80845	-0.803384	0.421753
TEDDM1	0.972415	-0.0951096	0.924228
SLPI	0.667766	-2.25494	0.0241371
HOXB7	1.70546	1.91464	0.0555379
LINC01159	1.22278	0.423883	0.671651
AC129507.4	1.41609	1.07541	0.28219
GATA3-AS1	0.822697	-0.912529	0.361491
GRAMD1B	0.65866	-1.08096	0.279715
PTGS2	0.750255	-1.53054	0.125883
LINC00683	0.66198	-1.73211	0.0832533
LINC02532	0.809214	-0.891539	0.37264
AOX1	0.72067	-1.62508	0.104146
RHOBTB2	0.248066	-2.18668	0.0287659
ZNF185	0.670246	-1.3373	0.181124
ARHGEF40	0.716349	-0.673744	0.500474
TRIM9	0.947275	-0.216889	0.828295
SCGB1D4	2.42473	1.22199	0.221712
PANTR1	0.923936	-0.145625	0.884218
LIPG	1.14903	0.583643	0.55946
DEFB125	1.84216	0.746137	0.455585
MUCL1	0.93523	-0.323528	0.746296
AC106865.1	0.798245	-0.785768	0.432004
CHEK1	1.70001	0.977802	0.328172
CDK18	0.806777	-0.491453	0.623106
SIM1	0.6817	-0.934793	0.349895
GDPD2	1.22648	0.631274	0.527861
GRXCR1	0.0054496	-0.675208	0.499544
LINC01671	0.685497	-1.76756	0.077134
C2orf88	0.74368	-1.11326	0.265595
PTGS1	0.626959	-1.52684	0.126801
APOBEC3C	0.557237	-2.17934	0.0293067
LINC00607	0.96322	-0.129282	0.897134
SLMAP	1.02476	0.0431206	0.965605
AC148477.2	0.643232	-1.07533	0.282226
TNRC18P1	1.69891	1.37154	0.170208
FAM183DP	0.606957	-0.943761	0.345292
AC111000.2	3.89198e-17	-0.450308	0.652488
FCRLB	0.854536	-0.417134	0.676581
HOXB5	1.59788	3.17591	0.00149367
TFAP2B	1.07667	0.327352	0.743402
LINC01819	0.985087	-0.064697	0.948415
PRDM16-DT	0.788857	-1.0162	0.309536
AC027130.1	0.601366	-1.19539	0.231935
CYP4F8	0.929736	-0.59503	0.551824
HSPA6	1.03554	0.168087	0.866515
ARC	0.806198	-0.799012	0.424283
CCDC27	0.685919	-1.40022	0.161448
SLCO2A1	0.490296	-1.94879	0.0513205
PAQR7	0.804247	-0.445878	0.655685
DLGAP1-AS3	0.824508	-0.478522	0.632279
OR7E85P	8.31685e-09	-0.51035	0.609806
ATP1A4	0.639466	-2.0975	0.0359496
APOBEC3G	0.667409	-1.22679	0.2199
AC116345.1	1.22074	0.857969	0.39091
GNAZ	0.417397	-2.15053	0.0315136
CLEC4GP1	0.637494	-1.28183	0.199903
CAMK2G	1.02546	0.0349502	0.972119
PADI3	0.857819	-0.785199	0.432337
PDE7B	0.709824	-1.07114	0.284106
SBSPON	0.845871	-0.557735	0.577025
SNAP25-AS1	0.860607	-0.558654	0.576398
ANXA9	1.02277	0.0485897	0.961246
TGFBR3	0.491835	-2.01009	0.0444217
RAB9B	0.925107	-0.271955	0.785656
GSTP1	0.687979	-1.41768	0.156284
PRPS2	1.6321	0.753236	0.451308
AC104237.3	1.02212	0.0646418	0.948459
C11orf45	0.900285	-0.337223	0.735949
CES5A	0.8489	-0.514713	0.606754
DCAF12L1	0.876966	-0.533323	0.59381
POU2F3	0.612749	-1.27525	0.20222
C8orf88	0.742585	-1.2052	0.228125
ZFHX4-AS1	0.917138	-0.347441	0.72826
SCARA3	0.639987	-1.51777	0.129072
LINC02086	0.833911	-0.535677	0.592182
TMLHE	0.58943	-1.71257	0.0867911
WFDC9	2.21234e-27	-0.475384	0.634514
DUSP2	0.690957	-1.17261	0.240952
LYVE1	0.748102	-1.27891	0.20093
SNPH	0.832831	-0.566466	0.571077
CA3-AS1	0.916254	-0.346171	0.729214
NAGS	1.17151	0.32208	0.747392
NYNRIN	0.639019	-1.46619	0.142597
LMO3	0.572759	-2.40431	0.0162028
AIF1L	0.701275	-0.701921	0.482728
AL451069.2	1.29328	0.953066	0.340557
EFNB1	0.889328	-0.241084	0.80949
CXCR2	0.83985	-0.796587	0.425691
LINC01992	4.99367e-12	-0.526201	0.598749
ME1	1.13502	0.397294	0.691151
AFAP1L2	0.712833	-0.87873	0.379548
ANGPT1	0.818196	-0.895702	0.370412
WFDC8	1.22324	0.342224	0.732182
AL161668.4	1.04239	0.132474	0.89461
CFL2	0.676651	-0.845963	0.397574
PJA1	1.78835	0.749927	0.453299
VWA5B2	1.57004	1.64619	0.0997238
TES	1.66353	0.931409	0.351642
TSPAN18	0.854505	-0.513425	0.607654
AC034228.1	2.96398e-06	-0.435136	0.663464
C15orf41	1.28916	0.557529	0.577166
LCN15	1.13199	0.676074	0.498993
MUC6	0.902206	-0.849912	0.395374
PLAAT5	0.739204	-1.57719	0.114751
CAV1	0.728687	-1.011	0.312018
TRPM3	0.574299	-2.07562	0.0379292
PLBD1	0.67333	-1.07851	0.280807
C12orf75	0.912427	-0.241258	0.809355
AC098828.3	1.19571	0.523414	0.600686
AC010980.1	1.33073	1.0692	0.284978
SCN11A	1.42021	1.13247	0.257437
PLEKHA2	0.484354	-1.89528	0.0580549
TPM1	0.533212	-1.41949	0.155756
AL358334.2	0.660216	-1.12922	0.258803
ALDH1L2	0.773546	-0.924962	0.354986
DUOX1	0.800461	-0.905977	0.364948
ZNF90	0.643345	-1.4412	0.149528
MYLK	0.77591	-1.1031	0.269983
TMEM132C	0.684234	-2.19783	0.027961
EPHA10	1.45273	0.884281	0.376545
AL163195.3	1.62168	1.01712	0.309097
TNMD	0.886669	-0.615271	0.538376
SLC9A4	1.01366	0.0521183	0.958434
AL356417.1	0.778629	-0.670908	0.502279
DEFB132	0.741486	-1.49535	0.134824
COLCA2	0.694243	-0.867814	0.385496
NKAPL	0.600494	-1.89077	0.0586547
PAQR5	0.782865	-0.590251	0.555022
AC012307.1	1.04088	0.140235	0.888474
LHX1-DT	0.413671	-0.924456	0.355249
DEFB127	1.62392e-47	-0.462189	0.643946
ATP10B	1.31935	1.63149	0.102787
TRPM5	1.01295	0.0535737	0.957275
LINC02692	1.04702	0.187977	0.850894
MUC15	0.960775	-0.27332	0.784607
TRIM61	0.97961	-0.0647057	0.948408
AC092851.1	1.37403	0.780523	0.435083
SEC23A	1.45663	0.735385	0.462105
PIP5K1B	0.487321	-2.31792	0.0204538
AL390294.1	0.801669	-0.493031	0.62199
LINC01345	0.852055	-0.583992	0.559226
RASL11B	0.664718	-1.50993	0.13106
LARGE1	0.455317	-1.78126	0.0748704
PLBD1-AS1	0.811276	-0.915147	0.360115
FERMT2	0.646166	-1.05655	0.290719
ANO6	1.05523	0.136278	0.891601
GATA3	0.792303	-1.1996	0.230296
KLHL4	0.862066	-0.644528	0.519233
C22orf23	0.882318	-0.369723	0.711589
AP003385.3	1.47703	1.14231	0.253327
GPD1	0.87683	-0.500144	0.616974
SLC39A2	0.919258	-0.585773	0.558028
MAT1A	0.859729	-0.702481	0.482379
NECAB1	0.730538	-1.23003	0.218687
FRMD6	0.77373	-0.83106	0.40594
PROSER2-AS1	0.998079	-0.00776941	0.993801
PCDH7	0.704706	-1.91187	0.0558926
IL18R1	1.13621	0.352894	0.724168
ARL4D	1.08546	0.281656	0.778207
ASPA	0.667028	-1.92464	0.0542747
C20orf194	0.926279	-0.17172	0.863658
ADGRD2	1.14896	0.658656	0.510117
NDRG2	0.435672	-2.14815	0.0317017
KCNJ1	0.961915	-0.129177	0.897218
KCTD14	0.898785	-0.460006	0.645512
AC108718.1	0.596195	-1.30948	0.19037
AC007424.1	0.699264	-1.26664	0.205282
AL031587.5	0.487259	-1.36163	0.173314
SAMD12	0.960704	-0.152699	0.878635
STAC	0.777942	-1.38621	0.165683
C20orf202	1.67313	1.40439	0.160202
AC018730.1	1.21352e-14	-0.464947	0.641969
NEURL1B	0.73734	-0.696514	0.486107
AC040168.1	0.857873	-0.538027	0.590558
FAM110C	1.1236	0.50769	0.611671
AC104035.1	0.805809	-0.328235	0.742734
DCHS2	0.873364	-0.696622	0.486039
HCAR2	0.667723	-1.68405	0.0921711
AC005180.1	0.883269	-0.634057	0.526043
DUSP19	0.810401	-0.390293	0.69632
PRDM11	0.560393	-1.03805	0.299249
UCA1	0.99912	-0.00433984	0.996537
IRF5	0.985993	-0.0244968	0.980456
GPX2	1.0353	0.177853	0.858838
PALLD	0.802095	-0.659104	0.509829
AC005180.2	0.788968	-1.16128	0.245528
OVCH2	1.00343	0.0151068	0.987947
GATM	0.606687	-1.51038	0.130946
PCP4L1	0.798766	-1.11555	0.264616
BOLA3-AS1	0.689047	-0.922707	0.35616
AL109976.1	0.671651	-1.53335	0.125189
CAV2	0.731539	-0.924314	0.355323
SCPEP1	0.796597	-0.429096	0.667854
SGCB	0.711323	-0.818198	0.413244
PAK3	0.888237	-0.518773	0.603919
PHYHIPL	0.970859	-0.115041	0.908413
DMRT2	0.937575	-0.265953	0.790276
AMOT	0.923027	-0.248317	0.803889
LINC00958	0.836175	-0.956056	0.339044
AC009102.2	1.09099	0.317698	0.750714
CLDN19	1.20099	0.814095	0.415591
RHBDL3	0.632345	-1.65553	0.0978179
CCNYL2	1.31806	0.653797	0.513243
LURAP1	0.648618	-1.3157	0.188276
C21orf62	0.963029	-0.16216	0.87118
SVIL	0.744038	-0.792499	0.42807
LCN9	0.000131899	-0.312024	0.755022
HPN	1.14516	0.39595	0.692142
SLC18A2	0.80881	-1.36319	0.172824
CCNI2	0.917455	-0.371544	0.710233
SH2D1B	1.10818	0.352647	0.724353
C10orf99	0.811348	-0.842551	0.39948
DAAM2	0.820657	-0.847447	0.396746
ZNF154	0.988437	-0.0368528	0.970602
EPHB1	0.94106	-0.271667	0.785878
TMEM37	0.783903	-0.783118	0.433558
CALD1	0.714397	-0.937774	0.348361
ETNK2	0.573162	-1.48774	0.13682
KY	0.728408	-1.4134	0.157538
C1QTNF1	0.485942	-2.14842	0.0316801
SLC6A2	0.679142	-1.68541	0.0919095
AC023794.4	1.34537	0.928343	0.35323
ILK	0.913169	-0.206695	0.836248
CCDC85A	0.920167	-0.352044	0.724805
SYNPO2	0.831689	-0.840012	0.400902
PLCZ1	0.859597	-0.216012	0.828979
RNF126P1	0.833752	-0.593643	0.552751
FOXQ1	0.653332	-2.15876	0.0308687
ST5	0.701493	-0.921318	0.356884
MAMLD1	0.733118	-1.06928	0.284942
SCN5A	0.70658	-1.22797	0.219458
PPP1R3C	1.58869	1.36896	0.171013
LINC01778	0.961138	-0.131376	0.895478
PABPC1P4	0.724035	-0.911233	0.362172
KATNAL1	0.631944	-0.991796	0.321297
GNAL	0.612789	-1.57227	0.115889
CLCNKB	0.696389	-1.57146	0.116075
ACKR4	1.62484	1.47212	0.140988
LINC02584	0.788366	-0.424342	0.671317
SLC34A2	0.936349	-0.611996	0.540541
VCL	0.846056	-0.499708	0.617281
ANP32E	0.966124	-0.0805664	0.935787
WFDC2	0.859092	-1.07296	0.28329
MBNL1-AS1	0.94862	-0.142552	0.886644
PLAG1	0.906851	-0.328899	0.742232
STK26	1.3069	0.642762	0.520379
IVL	0.923512	-0.353493	0.723719
HOXB2	0.839209	-0.587941	0.556572
MYH16	1.29646	0.785609	0.432096
BMERB1	0.569124	-1.62862	0.103393
RNF180	0.624365	-1.15464	0.248237
EYA4	0.714924	-1.76271	0.0779487
CCDC69	0.470014	-2.14554	0.0319097
EPHA2	0.867216	-0.507997	0.611456
LINC00891	0.765971	-0.733896	0.463012
KCNH5	0.769868	-0.954675	0.339742
GAS6-DT	0.640242	-1.2081	0.227007
SYT8	1.03191	0.203846	0.838474
CRYZ	0.958808	-0.0792985	0.936795
USP44	1.66647	1.55593	0.119725
SEMA6D	0.764321	-1.05812	0.290001
PCAT7	2.16564	1.9148	0.0555185
PRICKLE2	0.646813	-1.37385	0.169487
CHRDL1	0.759379	-1.56197	0.118294
SIAH3	0.98799	-0.0477231	0.961937
HOXB4	0.810611	-0.771221	0.440576
PGM5P4	0.830346	-0.870434	0.384063
RBMS3	0.517694	-2.02725	0.0426372
JPH4	0.688747	-1.77814	0.0753807
KCNS1	0.824935	-1.31254	0.189337
DOK4	0.537413	-1.34396	0.17896
CORO1C	0.872876	-0.260296	0.794636
MSRB3	0.777215	-0.877144	0.380409
LRCOL1	0.917487	-0.306752	0.759032
AHNAK2	0.893955	-0.439292	0.66045
CTTNBP2	0.7661	-0.923687	0.355649
NKX2-3	1.3497	1.20401	0.228584
JAZF1	0.53672	-1.61678	0.105927
KANK2	0.576551	-1.32213	0.186126
L3MBTL4	0.638517	-1.56256	0.118157
PLP2	0.635249	-1.29581	0.19504
ADAMTS5	0.744018	-1.15781	0.24694
PRKCB	0.662858	-1.62809	0.103506
CDHR1	0.698784	-1.47794	0.139423
ALDH1A2	0.772087	-1.06659	0.286159
PDE1C	0.812575	-1.19344	0.232697
TMEM213	0.757926	-1.25696	0.208766
CSRP1	0.487299	-2.12208	0.0338309
HPN-AS1	1.72308	1.73561	0.082633
KRT222	0.692821	-1.64215	0.100559
PLEKHA3P1	1.05754	0.168667	0.866058
MECOM	0.977597	-0.0731457	0.94169
DUOXA2	0.970749	-0.15817	0.874323
ERBB4	0.886903	-0.522221	0.601516
CST4	0.824117	-1.20931	0.226543
PRKG1	0.864259	-0.482095	0.629739
REG3G	1.36928	0.614842	0.538659
CERK	0.571398	-1.43822	0.150373
TMEM139	0.869889	-0.472647	0.636465
FAXDC2	0.539549	-2.2098	0.0271189
HSPB8	0.729683	-1.53503	0.124777
COL4A6	0.710861	-1.4104	0.158421
CLCA2	0.792	-1.54099	0.123319
ABCA4	0.80877	-0.731449	0.464505
RAPGEFL1	1.54206	1.1177	0.263697
LINC00857	0.661579	-1.40407	0.160297
KIT	0.579464	-2.18366	0.0289872
NCS1	0.672917	-0.85219	0.394109
GSTM1	0.96594	-0.320018	0.748955
GAS1RR	0.575666	-2.5505	0.0107569
DNAJB5	0.691594	-1.01849	0.308447
RBMS3-AS3	0.647896	-1.45021	0.147001
LY6D	0.97695	-0.17527	0.860867
HFE	0.983479	-0.049142	0.960806
RIMS3	0.627877	-1.14091	0.253908
SYNM	0.798983	-0.984699	0.324772
DUOX2	0.870272	-0.725944	0.467873
LRFN1	1.03831	0.0772299	0.938441
SPATA20P1	1.56988	1.02844	0.303743
AC104237.2	1.06027	0.16486	0.869054
LINC01320	0.374657	-1.40007	0.161492
LCN1	1.23639	0.552231	0.58079
CDC42EP3	0.702306	-0.798856	0.424374
ANXA2P2	0.701748	-1.16905	0.242383
AL031123.2	1.00866	0.0244527	0.980491
SLCO3A1	0.62603	-1.31328	0.189089
PLEKHG3	0.516515	-1.37421	0.169378
MAP1A	0.588366	-1.79349	0.0728943
STOX2	0.925399	-0.263848	0.791897
GLDN	0.667025	-2.03799	0.0415509
CYP2E1	1.31276	1.00703	0.313921
NEFM	0.819585	-1.09644	0.272888
LINC01976	1.4126	0.874393	0.381905
KCNJ13	1.03912	0.141921	0.887143
DCC	0.660643	-1.71908	0.0856
LINC01152	0.85974	-0.491104	0.623353
LCA5	0.876474	-0.325885	0.744511
UBXN10	0.694241	-1.89313	0.0583399
ACE	0.833188	-0.55727	0.577343
LINC01139	0.757766	-1.42505	0.154143
TSLP	0.96118	-0.158304	0.874217
ERVE-1	1.09859	0.311193	0.755654
GSTM4	0.456375	-2.43654	0.0148284
MAGI2-AS3	0.626393	-1.51599	0.129523
ARHGAP20	0.871583	-0.509771	0.610212
RAD21L1	0.923237	-0.176617	0.859809
IL1RL1	0.895176	-0.482294	0.629597
SIM2	0.774368	-0.767762	0.442628
CRABP2	0.792537	-1.02254	0.306528
MSLN	0.904698	-0.562407	0.573839
HSPA4L	1.04466	0.132923	0.894254
PPARGC1A	0.752566	-1.31857	0.187313
TLR2	0.926334	-0.254055	0.799453
LINC00643	0.678756	-1.33547	0.181721
AC092376.2	0.763486	-0.999709	0.317451
AC006970.2	0.21005	-1.92987	0.0536229
CCDC181	1.03739	0.0961527	0.923399
CLIP4	0.839247	-0.506675	0.612383
DUOXA1	0.821565	-1.08732	0.276895
ATP2B4	0.796316	-0.757092	0.448995
ANGPTL1	0.703173	-1.68425	0.092133
AC005165.1	0.623099	-1.60902	0.107613
FOXI2	0.491175	-2.30648	0.0210838
LVRN	1.37604	0.924275	0.355343
FAM107A	0.546884	-2.5861	0.00970699
GFRA2	0.60473	-1.93549	0.0529299
FXYD6	0.526153	-2.0712	0.0383403
ATP6V1G3	0.849862	-0.480477	0.630888
TCF7L1	0.565715	-1.55355	0.120292
OPCML	0.787603	-0.96997	0.332061
MPZL2	1.29986	0.563823	0.572875
CYP4B1	0.801805	-1.27067	0.203847
B3GNT9	0.725872	-1.05716	0.290438
PDZRN4	0.767639	-1.3911	0.164196
RASL12	0.675786	-1.48616	0.137238
AC026471.6	0.613201	-1.50449	0.132455
HCG22	0.538803	-1.28257	0.199644
FEZ1	0.676982	-0.990493	0.321933
BHMT2	0.707358	-1.64925	0.0990974
PRR36	1.04091	0.0989625	0.921168
LINC01410	0.748667	-0.92676	0.354051
EMX1	1.12218	0.403043	0.686916
HMGB1P1	0.890017	-0.265117	0.790919
TMEM35A	0.754769	-1.72652	0.0842541
KITLG	0.601306	-1.5855	0.112852
SLC19A1	0.89547	-0.238552	0.811453
MCC	0.91568	-0.286719	0.774328
ADAMTS9-AS1	0.746717	-1.67588	0.0937608
AC104088.1	0.516103	-1.64806	0.0993411
LINC01475	1.54791	2.07167	0.0382967
FOXP4-AS1	1.03614	0.102973	0.917984
KCNF1	1.08124	0.324536	0.745533
AC022893.1	1.03776	0.0967204	0.922948
CLCA3P	1.09484	0.230621	0.817609
ADRA1A	0.759731	-1.52441	0.127407
AC068057.1	0.797319	-0.53846	0.59026
MYH11	0.742977	-1.69436	0.0901961
ARHGAP23	0.707122	-1.11107	0.266538
TAF7L	0.82203	-0.657457	0.510887
TMOD2	1.27739	0.482588	0.629388
CDH8	0.788043	-1.14617	0.251723
PRSS1	0.925645	-0.221095	0.825018
CLIP3	0.72804	-0.916606	0.359349
IL21-AS1	0.666462	-1.3331	0.1825
TRH	0.655971	-1.05316	0.292268
ALDH1L1-AS2	0.779245	-1.2471	0.212361
CORO2B	0.693999	-1.19561	0.231848
FGF10	0.845733	-0.978633	0.327761
KANK1	0.593768	-1.25852	0.208205
CDH23	0.56627	-1.51215	0.130495
ANXA6	0.533229	-1.6161	0.106072
AL590438.1	0.916407	-0.234246	0.814794
HCAR3	0.914038	-0.393322	0.694082
CLIC4	1.01055	0.0258585	0.97937
SH3PXD2B	0.680334	-1.00332	0.315709
RAB38	0.638716	-1.35489	0.175453
PIK3R1	0.795559	-0.500222	0.616919
PIWIL4	1.00439	0.00756796	0.993962
LMOD1	0.665417	-1.90792	0.0564013
MGAT4C	0.741574	-1.34126	0.179837
GPR156	0.593205	-1.76513	0.0775417
HECTD2	1.36161	0.626229	0.531165
ID4	0.722355	-1.36492	0.172278
AC073343.1	0.70867	-0.860483	0.389523
MR1	0.839769	-0.479955	0.63126
RARB	0.746903	-0.622382	0.533691
SYT10	1.03076	0.151009	0.879969
FOLR1	0.693644	-1.96059	0.0499274
AQP5	0.618026	-2.11682	0.0342748
DPYSL3	0.677705	-1.08824	0.276491
TMEM108	1.19014	0.670476	0.502554
AC100860.1	0.67035	-1.03976	0.298453
TMEM252	0.730457	-2.00171	0.0453164
ACOX2	0.694953	-1.89264	0.0584051
HOXD4	1.14168	0.471902	0.636997
RAB7B	0.614293	-1.44955	0.147185
VPS9D1-AS1	2.35508	2.07135	0.0383262
TBX2	0.6666	-1.22893	0.219099
PYCR1	1.72604	0.912774	0.361361
TNS1	0.619475	-1.79847	0.0721018
DMD	0.779023	-0.999362	0.31762
MXRA7	0.472242	-2.34622	0.0189648
ASTL	1.21317	0.731156	0.464684
LRRC3B	0.892243	-0.365276	0.714906
AL139158.2	0.819729	-0.733371	0.463332
RERG	0.916001	-0.239468	0.810743
MAMDC2	0.890369	-0.421578	0.673333
MPP2	0.96892	-0.104071	0.917113
ITLN1	0.943858	-0.280645	0.778983
POPDC2	0.63879	-1.29099	0.196707
PIPOX	0.704239	-0.823201	0.410394
PYY	1.22461	0.677571	0.498044
AF111167.2	0.601815	-1.61697	0.105884
SNX7	0.947166	-0.142744	0.886492
DNAJB4	0.869427	-0.409283	0.682332
CGREF1	1.1462	0.374706	0.707879
MEIS3P2	1.0444	0.192297	0.847509
METTL7A	1.02269	0.0618568	0.950677
HCN4	0.881639	-0.589444	0.555564
ACSF2	1.07294	0.238773	0.811281
TRPC6	0.667796	-1.44483	0.148505
IGSF1	0.783362	-1.48707	0.136996
FBXO32	0.403869	-3.52208	0.000428168
NIPAL4	0.738638	-1.41303	0.157647
SERPINF2	0.883302	-0.498724	0.617974
EFEMP1	0.688381	-1.47144	0.141173
POU3F1	0.928802	-0.290727	0.77126
PPP2R2B	1.14989	0.484852	0.627781
RIPPLY1	0.908208	-0.328268	0.742709
TBC1D1	0.585004	-1.40406	0.160302
CYP26B1	0.940356	-0.243622	0.807523
ACACB	0.762276	-0.64952	0.516002
MARCKSL1	1.47622	0.708455	0.478663
PGM5	0.690142	-2.0262	0.0427447
PPP1R12B	0.695921	-1.06196	0.288253
GJA1	0.739369	-0.983308	0.325456
KLHL5	0.792823	-0.59408	0.552459
PPARGC1B	0.744565	-0.788611	0.430339
SBK1	1.2901	0.483939	0.628429
CHST11	0.646537	-1.24874	0.211761
GLRA4	0.639406	-1.347	0.177982
RSPH14	0.533026	-1.94835	0.0513731
AL445470.1	0.741172	-0.866435	0.386251
MGARP	0.768345	-0.835882	0.403221
MYOF	0.671594	-1.35855	0.174289
B3GNT8	0.734806	-1.17069	0.241725
KCNMA1	0.59583	-1.84752	0.0646719
MYOCD	0.784265	-1.22968	0.218817
MEI4	1.66926	1.8939	0.0582383
HOXD13	0.828447	-0.883009	0.377232
MBNL2	0.579404	-1.58191	0.11367
AC092919.2	1.12831	0.366232	0.714192
CACNA1F	0.799053	-0.827024	0.408224
GPR161	0.40561	-2.40693	0.0160871
GPM6B	0.756496	-0.72276	0.469827
DIXDC1	1.08748	0.196396	0.8443
ARHGEF26	1.5426	1.02233	0.306626
AP003548.1	0.733279	-0.913552	0.360952
LINC01204	1.07682	0.183994	0.854019
C1QTNF1-AS1	0.573302	-1.13675	0.255644
ISYNA1	0.729036	-0.794411	0.426956
ZNF157	0.833248	-0.615675	0.538109
EVX2	0.680676	-1.99042	0.0465444
DUX4L50	1.35773	1.0601	0.289101
LRRC17	0.65121	-0.938721	0.347874
CAPN6	0.883488	-0.983536	0.325344
RAB40A	0.969246	-0.10253	0.918336
AC084759.3	0.826465	-1.0391	0.298758
SPON1	0.730664	-1.29163	0.196486
AF165147.1	0.722324	-1.7091	0.087432
SORBS1	0.757558	-1.1997	0.230257
SLC16A4	0.707628	-0.859956	0.389813
AP002884.1	0.978547	-0.0652969	0.947938
C5orf34	1.2562	0.446865	0.654972
AC093583.1	1.22486	0.767401	0.442843
ZNF516	0.568868	-2.25098	0.0243869
SLC7A5	0.841736	-0.651251	0.514885
CAVIN2	0.755235	-0.959661	0.337226
AL354824.1	0.189319	-1.54569	0.12218
NT5E	0.627618	-1.47846	0.139284
AC090825.1	0.811662	-0.740328	0.459101
CDO1	0.941183	-0.331987	0.739899
EID3	0.646953	-1.32795	0.184196
NAV2	0.780363	-0.912534	0.361488
NHS	0.895297	-0.323265	0.746494
CRNN	0.667515	-0.80057	0.423381
ITGA2	1.15341	0.429676	0.667432
XKRX	0.637059	-1.50549	0.132198
CYP4F22	0.68271	-2.03122	0.0422323
FAM107B	0.813909	-0.464322	0.642417
NPR2	0.986485	-0.0326232	0.973975
SOX15	0.816673	-0.671147	0.502127
AC015922.2	1.37565	1.01682	0.309237
KCNIP3	0.888206	-0.338479	0.735002
RNASE1	0.568579	-1.49871	0.133948
PDGFD	0.883413	-0.390317	0.696302
CYP4F3	1.15717	0.57298	0.566659
NOX1	0.246092	-2.65293	0.00797964
SPOCK3	0.701798	-2.21292	0.026903
LPAR1	0.500857	-2.79861	0.00513224
MAP3K20	1.0215	0.0572746	0.954326
MYORG	0.764881	-0.794332	0.427002
KRT16	0.914734	-0.583933	0.559265
AC046168.1	1.02684	0.078834	0.937165
AC136621.1	0.380221	-2.20193	0.0276702
CELSR2	0.945035	-0.12187	0.903002
C16orf74	0.745091	-1.06431	0.287187
HOGA1	1.06395	0.236721	0.812874
TMEM253	0.803732	-0.62033	0.535041
ACSL4	0.915216	-0.259497	0.795251
TINAGL1	0.654731	-1.20004	0.230123
AC022395.1	0.995994	-0.0132649	0.989416
RND2	0.750863	-1.11741	0.263819
FILIP1	0.992067	-0.0306986	0.97551
ZNF219	0.752624	-0.556701	0.577732
HSD17B13	0.983926	-0.0934587	0.925539
AL353803.1	1.00166	0.00568243	0.995466
PLS3	1.16141	0.385331	0.699993
EZH2	2.84133	2.45536	0.0140744
AJUBA	1.26417	0.549023	0.58299
FLNA	0.723103	-1.25	0.211299
ROS1	1.26199	1.39057	0.164357
ATP6V0D2	0.81878	-1.01917	0.308122
SLC26A6	5.13047	2.98638	0.00282302
MTMR8	1.33626	0.7911	0.428886
UCN	1.24235	0.730899	0.464841
CACHD1	0.685981	-1.33014	0.183472
AC012085.2	0.661414	-1.89616	0.0579387
SEC14L6	0.62421	-2.04853	0.0405083
ARHGEF38	2.31148	1.75235	0.0797129
C3orf70	0.69776	-1.33413	0.182162
C14orf132	0.647973	-1.56014	0.118727
CCBE1	0.733498	-1.61106	0.107167
ST6GALNAC2	0.816788	-0.737332	0.46092
PGR	0.760143	-1.42818	0.153241
EDNRA	0.705836	-1.18309	0.236772
RGS22	0.522085	-2.55786	0.0105319
FAM83C	1.02211	0.111416	0.911286
PEG3	0.584618	-2.04953	0.0404101
KCNMB1	0.701572	-1.60413	0.108685
AC036108.3	1.00389	0.0136203	0.989133
S100A14	0.978563	-0.140653	0.888144
CLPSL1	0.742006	-0.686525	0.492382
YPEL1	0.733283	-0.66677	0.504919
SLC16A5	0.599687	-1.99277	0.0462865
TRIM6	0.873472	-0.439946	0.659976
C5orf64	0.736906	-0.919208	0.357987
VWA5A	0.651869	-1.55224	0.120605
TRIM36	1.10528	0.197686	0.843291
SLC45A2	0.77672	-1.72133	0.0851918
SLITRK6	0.8969	-0.430136	0.667097
Z69733.1	0.964963	-0.142149	0.886962
CSRNP3	0.741525	-1.14926	0.25045
AC090515.4	1.22515	0.741721	0.458256
MEIS2	0.804656	-0.845687	0.397727
CPLX1	2.52224	2.18598	0.0288174
NYAP1	0.685762	-1.03336	0.301436
LNX1-AS2	0.679793	-0.920998	0.357051
CYP2T1P	0.533045	-1.9239	0.0543666
LGR6	0.724794	-1.65891	0.0971344
DTNA	1.76237	1.52352	0.127628
TMEM100	0.70912	-1.50917	0.131256
VWCE	1.46766	1.2265	0.220009
SLC41A2	0.889453	-0.340869	0.733202
CCDC89	0.85135	-0.492373	0.622456
CHIA	0.765859	-0.68675	0.49224
LPP	0.793911	-0.581512	0.560895
IER3	0.656697	-1.55949	0.118881
KCNQ5	1.08254	0.299266	0.764737
METTL24	0.944843	-0.278311	0.780774
IL20	0.83786	-0.794508	0.4269
AMACR	0.767281	-1.41566	0.156876
TEAD1	1.24816	0.530711	0.595619
CPEB1	0.582738	-1.7939	0.0728297
AL031985.3	1.51278	0.739101	0.459846
MYLKP1	0.46093	-1.6653	0.0958531
AL592114.3	0.846807	-0.482784	0.629249
RBP1	0.62944	-1.64505	0.0999602
TENT5B	0.709787	-1.74393	0.0811717
KIF26B	1.05148	0.170736	0.864432
ENTPD3	0.812725	-0.693017	0.488299
AC007637.1	1.02166	0.0847745	0.932441
GJB4	0.877664	-0.743143	0.457395
SRRM2-AS1	0.964167	-0.0978064	0.922086
FHOD3	1.47892	1.16391	0.244461
SOSTDC1	0.944604	-0.266593	0.789782
AC022915.2	0.634732	-1.41121	0.158182
SSPN	0.547573	-2.40071	0.0163631
TRPM4	0.930794	-0.208711	0.834674
TMIE	0.756596	-0.973064	0.330521
NRG2	0.664966	-1.91862	0.0550324
CEACAM21	0.818616	-0.63634	0.524555
AC107959.1	0.617296	-1.33432	0.182099
SLC8A1	0.735385	-1.18597	0.235636
CYP3A5	0.873141	-0.616179	0.537777
TACC1	0.57623	-1.63224	0.102629
SEMA3A	0.675494	-1.66693	0.0955289
PLCL1	0.967091	-0.149174	0.881416
CTBP1-AS	1.17842	0.696984	0.485813
SLC47A1	0.678402	-1.32845	0.184031
SCN2B	0.682831	-1.821	0.0686069
LONRF3	0.847329	-0.611467	0.540891
SLITRK3	0.958185	-0.257696	0.796641
COL21A1	0.835137	-0.609627	0.542109
CNTFR	0.760512	-1.18732	0.235102
FLNC	0.704419	-1.88388	0.0595817
TOR4A	0.891533	-0.250674	0.802066
FAT2	0.879123	-0.62097	0.534619
RBM38	0.765458	-0.580457	0.561607
SLC24A4	0.777317	-0.798369	0.424657
ABCG4	0.736688	-1.01859	0.308397
ZNF204P	0.814508	-0.904329	0.365821
CDKL1	0.776952	-0.648953	0.516369
KSR1	0.925486	-0.237543	0.812235
PRRG4	0.882546	-0.425588	0.670408
AVPI1	0.591202	-1.23839	0.21557
AC106881.1	0.49244	-2.66889	0.00761034
KCNAB1	0.63325	-1.52728	0.12669
CT75	1.52963	1.66738	0.0954382
SNHG3	1.60504	1.19847	0.230734
ADCY5	0.703732	-1.23177	0.218034
KIAA1614	0.672459	-1.00244	0.31613
RBPMS2	0.413556	-2.39249	0.0167346
FAT3	0.708076	-1.97605	0.0481486
PFKFB3	1.21891	0.535352	0.592406
CLPSL2	0.588673	-1.48231	0.138258
LRRC56	1.03231	0.0675379	0.946153
EGFL6	0.935997	-0.264516	0.791382
SFRP5	0.911251	-0.60149	0.547514
LHFPL1	1.01265	0.0481398	0.961605
ACTC1	0.757422	-1.90282	0.0570642
DOCK3	1.69149	1.7699	0.0767439
FAM83B	0.886489	-0.702244	0.482527
HOXB3	1.09628	0.416042	0.677379
TENT5A	0.891419	-0.317777	0.750654
CFAP65	1.05442	0.195867	0.844714
HMGCLL1	0.785298	-1.23755	0.215884
TTC28	0.42244	-2.15979	0.0307887
MYZAP	0.879367	-0.420239	0.674311
RASSF5	0.610722	-1.37643	0.168688
SNCG	0.835055	-0.793907	0.42725
CCDC178	0.730365	-1.60093	0.109392
DEFB131E	0.997197	-0.0125415	0.989994
SNAI2	0.859328	-0.535983	0.59197
RADX	1.85319	1.81966	0.0688113
P2RX2	0.754982	-1.32915	0.183798
CCDC54	0.536049	-1.72032	0.0853747
TCN2	0.56194	-1.23478	0.216911
TRPC1	1.41519	0.877189	0.380384
VAV3	1.04448	0.144828	0.884847
FUT2	1.01762	0.06778	0.945961
AC005083.1	1.10765	0.430758	0.666645
AL158847.1	0.806874	-0.745316	0.456081
MEIS1	0.804334	-0.722416	0.470039
KLHL13	0.70963	-1.01001	0.31249
RAB17	1.15522	0.294222	0.768588
TRHDE	0.846084	-0.721597	0.470542
LINGO2	0.738494	-1.38348	0.166519
ESRP2	1.26676	0.438532	0.661001
CCNJL	0.613562	-1.74812	0.0804438
AL391335.1	0.943109	-0.233513	0.815363
AC022730.4	0.879591	-0.44837	0.653886
AL031663.3	0.919803	-0.383476	0.701367
COL17A1	0.913424	-0.581907	0.560629
MRPS30-DT	0.858231	-0.346733	0.728792
CBX8	1.46273	0.643681	0.519783
PNMA1	0.707861	-0.834606	0.403939
PRDM5	0.674061	-1.13437	0.256639
TRPC3	0.757112	-1.00376	0.315495
SCARA5	0.8481	-0.895943	0.370283
ANK2	0.683626	-1.59813	0.110015
EDNRB	0.668568	-1.56978	0.116467
BNIPL	0.869479	-0.55599	0.578218
AC009299.2	0.823115	-0.660732	0.508784
SOX7	0.639498	-1.23624	0.216368
C3orf86	0.862274	-0.618003	0.536573
TGM5	0.856035	-0.784146	0.432954
DBNDD2	0.908466	-0.271446	0.786048
PEAK1	0.751651	-0.916175	0.359575
CRYBG2	1.33919	1.3105	0.190028
STARD8	0.685293	-1.2291	0.219033
EFHD1	0.646853	-1.29104	0.196691
ZNF804A	0.732558	-1.38456	0.166188
HBB	0.639076	-2.10709	0.0351099
ADAMTS18	0.941069	-0.294634	0.768274
GPLD1	1.21458	0.585029	0.558528
NUP210	1.40545	0.704239	0.481284
AL136366.1	0.968407	-0.113666	0.909503
INSYN1	0.548842	-1.97648	0.0481006
CA12	1.14646	0.469229	0.638906
FAM162B	0.513266	-1.98017	0.0476849
AC005082.1	0.698945	-1.22912	0.219027
HPCAL4	0.897763	-0.490426	0.623833
IL19	0.597764	-1.01486	0.310175
DUSP4	0.71939	-1.18995	0.234067
ASB2	0.660096	-1.89793	0.0577055
BTN1A1	0.868774	-0.418886	0.675299
DZIP1	1.1435	0.339321	0.734368
AC004846.1	0.630899	-1.51389	0.130055
AC006042.1	1.63287	1.24816	0.211972
CCDC8	0.59137	-1.98613	0.0470191
AC079298.3	0.800852	-0.933916	0.350347
ATP1B1	0.737105	-0.850274	0.395173
AL353622.1	1.48096	1.22398	0.220962
HOXD3	0.699685	-1.00198	0.316351
ACTG2	0.736657	-1.85113	0.0641513
CERS3	1.13917	0.555435	0.578597
KCNJ8	0.52502	-2.09319	0.0363319
CDH16	0.488733	-1.40439	0.160202
CAPG	0.607784	-1.46291	0.143493
AP006748.1	0.821371	-1.364	0.172567
KLF8	1.10339	0.227363	0.820141
GPRASP1	0.951342	-0.139755	0.888853
PAK5	0.959013	-0.196845	0.843949
HCG11	0.588384	-1.85517	0.0635724
ATRNL1	0.688835	-1.61625	0.106041
FNDC10	0.722858	-1.26534	0.205751
SOWAHA	0.812854	-0.672762	0.501099
RBFOX3	0.910132	-0.559335	0.575933
TMEM169	0.705423	-1.048	0.294641
KRT13	0.931634	-0.660552	0.5089
LINC00665	2.2147	1.4241	0.154417
DNAJB1	0.909988	-0.175306	0.860839
TMEM246	0.79449	-1.14861	0.250716
EHD2	0.573416	-1.6136	0.106614
PARM1	0.579133	-2.00175	0.0453111
HIST3H2A	0.95054	-0.171686	0.863685
PLA2G3	0.939614	-0.281238	0.778528
MSL3P1	1.67074	0.945642	0.344331
ADRA2B	0.862389	-0.480343	0.630984
CAVIN1	0.630369	-1.32625	0.184757
C1orf61	1.43295	1.54305	0.122818
ASPH	0.699526	-0.993663	0.320387
AL121821.1	0.605558	-1.80259	0.0714526
PRTFDC1	0.786106	-0.695773	0.486571
CHST3	0.673597	-1.17019	0.241923
SNHG25	1.31125	1.14226	0.253345
RNF182	1.03947	0.142811	0.886439
GUCY2C	0.715205	-1.1999	0.230177
GBP6	0.927015	-0.309677	0.756807
PGF	0.567687	-2.1183	0.0341494
AC092811.1	0.879719	-0.527755	0.597669
SLC24A3	0.630108	-2.01457	0.0439501
TMEM200B	0.672221	-1.49128	0.135888
HLF	0.924856	-0.246579	0.805234
SGCE	1.17849	0.441027	0.659194
AC011472.1	0.919275	-0.216245	0.828797
P2RY2	0.864565	-0.612792	0.540014
GIPC2	0.567384	-1.8732	0.0610406
PRKCA	0.586312	-1.71393	0.0865422
DDR2	0.64011	-1.41103	0.158236
MOB3B	0.854764	-0.393189	0.69418
IRAK3	0.766066	-0.943872	0.345235
AC092376.1	0.242175	-1.96277	0.0496728
ATP4B	1.28261	0.885861	0.375692
VSNL1	0.877559	-0.697335	0.485593
AJAP1	0.933156	-0.278861	0.780351
HPD	0.490889	-2.01339	0.0440731
PENK	0.900409	-0.65036	0.51546
GLIS1	0.727214	-1.58416	0.113156
FBXO17	0.614734	-1.97814	0.0479124
AL161457.1	0.631821	-1.65899	0.0971177
IQCA1	0.823786	-0.818931	0.412826
GNG11	0.617128	-1.38345	0.166528
ZNF488	0.939991	-0.246061	0.805635
AC017048.3	0.604062	-0.936014	0.349266
SLC14A1	0.903703	-0.550893	0.581707
SMIM10	0.564701	-1.84874	0.0644949
LMX1B	1.39519	1.50637	0.131972
SLC25A22	1.2338	0.417319	0.676445
ACTA2	0.66707	-1.61853	0.105549
LINC02056	0.730762	-0.615028	0.538536
TMEM184A	1.53553	0.874134	0.382045
TSPAN2	0.714919	-1.1926	0.233026
NEXN	0.746552	-1.09323	0.274291
CBLN4	1.05205	0.227483	0.820048
TPRXL	0.826958	-0.81299	0.416224
AC104667.2	0.784356	-0.867338	0.385757
AC016924.1	0.645445	-1.30024	0.193518
CTF1	0.554775	-2.14802	0.0317122
ITIH5	0.628669	-1.58515	0.112932
CCDC198	0.568026	-0.95922	0.337448
SMPDL3B	0.87046	-0.410101	0.681732
CIDEC	0.696136	-1.48924	0.136424
ANO5	0.688336	-2.29965	0.0214679
AC005255.1	0.703166	-1.46508	0.142898
LINC00398	0.540009	-2.03653	0.041697
AC139783.1	0.769077	-1.60989	0.107422
SLC51B	0.599281	-2.75376	0.00589154
CAMKK2	0.729299	-0.895006	0.370784
AC084880.1	0.903704	-0.349579	0.726655
AC087516.2	1.15062	0.685165	0.49324
GJC1	0.880447	-0.369386	0.71184
HACD1	0.821656	-0.578467	0.562949
LRRC37A7P	0.984014	-0.0580025	0.953747
ITGB3	0.731983	-1.34132	0.179818
KBTBD13	1.12157	0.374965	0.707686
ZBTB7C	0.707036	-1.25502	0.209471
ACSS3	0.632995	-1.90522	0.0567521
SRD5A2	0.778584	-1.53074	0.125833
NETO2	1.25174	0.835235	0.403585
SERPINB5	0.933461	-0.398082	0.69057
AL158055.1	0.818464	-0.797048	0.425423
TSHZ3	0.632404	-1.33078	0.18326
AC105383.1	0.845815	-0.770556	0.44097
LINC01679	0.538233	-2.56884	0.0102039
MIR31HG	0.952502	-0.19419	0.846027
AL365181.4	0.844007	-0.697205	0.485674
FBXL22	0.566546	-1.55637	0.119619
ADAMTS9-AS2	0.773857	-1.07768	0.281176
AFF2	0.786995	-0.986991	0.323647
MRVI1	0.626974	-1.69871	0.0893741
PLAAT1	1.24612	1.26304	0.206573
LINC01550	0.880862	-0.47733	0.633127
TGFB1I1	0.684869	-1.23716	0.216029
CPED1	0.797255	-1.02404	0.305814
JAZF1-AS1	0.693979	-1.50591	0.132091
TH	1.23276	1.47348	0.140623
AL512363.1	0.76422	-0.863824	0.387684
ARHGEF25	0.858591	-0.403963	0.68624
ATP6V0A4	0.878073	-0.789568	0.42978
TMEM132A	1.67999	1.53982	0.123604
SNHG4	1.54819	1.61503	0.106305
SCUBE1	1.02553	0.0852105	0.932094
MATN4	0.569896	-1.99244	0.046323
ITGA9	0.602448	-1.4182	0.156134
CPB2	1.10598	0.374601	0.707957
MEIS3P1	1.27864	0.90591	0.364984
ADGRL3	0.819247	-0.979244	0.32746
HEPH	0.693076	-1.18435	0.236274
GALNT6	0.499809	-1.98071	0.0476237
AP004608.1	2.03059	2.94891	0.00318896
DYNC1I1	0.651923	-1.41955	0.155738
FLG2	0.838906	-0.633208	0.526598
AL031123.3	0.827695	-0.653125	0.513676
AC005696.1	0.592116	-1.56649	0.117234
APOBR	0.64083	-1.14729	0.251262
HACD4	0.577282	-1.42397	0.154456
HIF3A	0.660054	-1.84513	0.0650191
MIR100HG	0.644483	-1.81788	0.0690821
CASKIN1	1.6523	1.64411	0.100154
AP001107.5	0.683392	-1.88789	0.0590406
GJB5	0.920289	-0.509901	0.610121
FGFRL1	0.850712	-0.437449	0.661786
AC009119.1	0.944946	-0.302596	0.762198
NCAM1	0.770704	-1.28523	0.198712
TAGLN	0.706008	-1.45642	0.145276
ENPP3	1.09551	0.393985	0.693592
ADGRD1	0.765736	-1.05754	0.290263
KLF5	1.45497	1.16082	0.245716
WIF1	0.955409	-0.293008	0.769516
LINC00313	0.936861	-0.166729	0.867583
IFNWP19	1.22768	0.767354	0.442871
SMTN	0.711081	-1.00214	0.316275
PODXL2	0.752294	-0.79749	0.425167
PCAT1	0.750735	-1.40894	0.158853
TEX26	0.75061	-1.07902	0.28058
AL512598.1	0.708006	-1.03541	0.300475
TCEAL7	0.582149	-1.83783	0.0660874
SLITRK2	0.764246	-1.42035	0.155506
GOLM1	1.34374	0.842835	0.399321
TMEM47	0.60004	-1.46202	0.143737
RPS2P32	0.628437	-1.53934	0.12372
RGN	0.543749	-2.51584	0.011875
CNN1	0.728875	-1.82418	0.0681252
ITGB1BP2	0.750176	-0.901822	0.367152
FN1	0.905158	-0.374166	0.708281
ROBO1	1.04878	0.135366	0.892322
DDIT4	1.31338	0.759123	0.447779
AC087651.1	0.751846	-0.779984	0.4354
SLC25A45	0.707232	-0.692946	0.488343
CPNE6	0.846546	-1.2475	0.212215
LINC01509	0.612492	-1.86497	0.062186
RGS7BP	1.10165	0.450257	0.652525
SNORD88A	1.0802	0.310953	0.755836
STK33	0.785736	-0.967242	0.333423
AP000892.3	0.721443	-1.5834	0.11333
CD200	0.688809	-1.1664	0.243454
TPRG1	0.969366	-0.0910866	0.927424
SLIT1	1.0059	0.0312226	0.975092
AC079630.1	0.665945	-1.59316	0.111124
LRCH2	1.0518	0.183892	0.854098
ADRA1B	0.898399	-0.401373	0.688145
SAMD12-AS1	0.660142	-1.43388	0.151607
AL157414.1	0.620281	-0.760815	0.446768
CLDN16	0.890259	-0.576858	0.564035
AC024651.1	1.04369	0.128987	0.897368
CPZ	0.93942	-0.250581	0.802138
FBXL21P	0.687283	-1.63115	0.102859
GSTM5	0.639237	-2.46645	0.0136459
OR7A5	0.819144	-0.873758	0.38225
AC013643.3	0.667426	-1.36751	0.171464
AC110048.1	1.06549	0.179267	0.857728
ANXA2	0.676522	-1.21045	0.226105
WNT7A	0.838852	-0.836036	0.403135
ARSF	0.83806	-0.745316	0.456081
DPP6	0.797443	-1.24126	0.21451
IL20RB	1.14716	0.492255	0.622539
NLGN3	0.774417	-0.836779	0.402717
ZFP36L1	0.579946	-1.1418	0.253537
ARHGEF38-IT1	1.23697	0.771167	0.440608
EFHC2	0.678592	-1.3886	0.164954
RBPMS	0.559293	-1.86015	0.0628639
LINC00672	0.978071	-0.0733514	0.941527
CPAMD8	0.69988	-1.43893	0.15017
TMEM196	0.484844	-1.33608	0.181522
ENO2	0.576296	-1.24525	0.21304
NRXN3	0.947878	-0.203106	0.839052
PNPLA1	0.599395	-1.35703	0.174773
DBNDD1	1.69848	1.17466	0.24013
PRR7	1.56209	1.48017	0.138828
LINC00702	0.881547	-0.547774	0.583847
ASS1P1	0.718648	-1.13847	0.254923
DEFB134	0.921602	-0.172508	0.863038
LINC02078	0.749694	-0.981068	0.326559
CPA6	0.83713	-1.18354	0.236594
B3GALT2	0.734367	-1.43568	0.151094
ITGB8	0.748965	-1.09254	0.274595
AC008554.2	0.901434	-0.237	0.812657
PTGIS	0.655637	-2.0322	0.042133
HOXD8	1.20533	0.468821	0.639197
CLVS2	0.72934	-2.01499	0.0439058
SERPINA1	0.757842	-1.12125	0.262181
LINC00707	0.738144	-0.752628	0.451673
LRP4	0.676216	-1.18569	0.235746
APOBEC3D	0.65081	-1.47374	0.140552
FZD7	0.821137	-0.542129	0.58773
DNAH5	0.843918	-0.636772	0.524273
SMR3B	1.05834	0.255946	0.797993
JPH2	0.7502	-1.42508	0.154133
ANKRD45	0.844457	-0.725643	0.468057
AP000802.1	0.869896	-0.474963	0.634813
PDGFC	0.886983	-0.368205	0.71272
SERPINB1	0.615973	-1.46408	0.143173
AL160412.1	0.651757	-1.48882	0.136535
FRMPD3	1.0367	0.122673	0.902366
CRHBP	0.778194	-1.00802	0.313443
INAVA	1.03259	0.157941	0.874503
LGALS4	1.25111	1.04145	0.297666
BCHE	0.791947	-1.02272	0.306442
TG	0.657424	-1.90567	0.0566934
NEK5	1.19399	0.659655	0.509475
INMT-MINDY4	0.758363	-1.04597	0.295575
ARMH4	0.779205	-0.856285	0.39184
AC018413.1	0.665577	-1.84811	0.0645866
FGF14-AS2	0.542293	-2.6659	0.00767824
AL354863.1	0.840874	-0.781833	0.434312
ACOT11	0.706344	-1.04233	0.297256
NCCRP1	0.967927	-0.169078	0.865736
AC010872.1	1.09009	0.221041	0.825061
CCN6	0.748211	-0.97329	0.330409
TRIM31	0.953412	-0.198971	0.842286
CEND1	0.64983	-1.7491	0.080274
CRYGN	0.83836	-0.723687	0.469258
TRO	0.661238	-1.29771	0.194386
MRAP2	0.836894	-0.588451	0.556229
AC026469.1	0.54523	-2.17152	0.0298919
P2RY12	0.747756	-1.17167	0.241329
CARD6	0.883483	-0.410825	0.681201
SSTR2	0.775131	-0.794686	0.426796
AC004982.1	1.53366	1.52578	0.127065
QSOX1	0.369699	-2.46338	0.0137633
RARG	0.539172	-1.47675	0.139741
ZNF663P	0.879349	-0.641303	0.521326
TMEM132E	1.03551	0.144891	0.884797
SYNC	0.672985	-1.53483	0.124825
IL33	0.720444	-1.15651	0.247471
U73166.1	1.24067	0.697761	0.485327
ASTN1	0.824807	-0.970414	0.33184
GSC	1.07136	0.214652	0.830038
RND3	0.676492	-1.32737	0.184388
GLI3	0.453858	-2.41433	0.015764
PCYT1B	0.727085	-1.61152	0.107066
AC106798.1	0.917493	-0.30386	0.761235
FCGBP	0.44048	-2.33691	0.0194436
HOXB-AS2	1.36313	1.60472	0.108556
ATP2B3	1.12643	0.460829	0.644922
HSD11B1-AS1	1.05519	0.199668	0.84174
AC233976.1	0.901704	-0.37317	0.709022
PITPNM3	1.48145	0.942265	0.346057
IQANK1	0.941663	-0.143573	0.885838
AC098936.1	0.771953	-0.503559	0.614571
AC011247.2	0.699489	-1.13824	0.255021
LRRK2	0.666037	-1.50502	0.132319
CYP3A7	1.0185	0.0609802	0.951375
AC004982.2	1.56103	1.66193	0.0965277
HOXD12	0.891756	-0.563416	0.573152
DRAIC	1.03836	0.142418	0.88675
CA4	0.57911	-2.67574	0.00745651
C9orf163	1.29204	0.830267	0.406388
AL355355.2	0.853487	-0.536915	0.591326
CAP2	0.97794	-0.0736956	0.941253
AXDND1	1.16685	0.503769	0.614424
EPGN	1.34554	1.18643	0.235451
NPY6R	0.761805	-1.45044	0.146937
KANK4	0.821584	-0.989487	0.322425
FRMD7	0.800232	-0.828213	0.40755
B4GALNT4	1.37488	1.1239	0.261053
C2orf72	0.929852	-0.306343	0.759343
CHP2	0.867525	-0.952077	0.341058
TP63	0.879059	-0.91593	0.359704
USH1G	0.899739	-0.386085	0.699434
AL021408.1	0.977746	-0.0744639	0.940641
PRDM8	0.706267	-1.513	0.13028
S100A16	0.829041	-0.639208	0.522688
ROR2	0.90312	-0.429842	0.667311
FHL1	0.787354	-0.981031	0.326577
XKR5	0.625381	-1.81483	0.0695507
C2CD4C	0.809883	-0.854909	0.392602
AC073343.2	1.47677	0.969205	0.332443
FAM163A	0.696739	-1.49059	0.136069
CFAP300	0.97415	-0.0976009	0.922249
AC084864.1	0.891504	-0.342221	0.732184
FOXP2	0.824022	-0.878609	0.379613
CHST2	0.69283	-1.16786	0.242861
CYP11A1	0.697876	-2.00503	0.0449599
PCSK6	1.28162	0.783407	0.433388
ID3	0.936993	-0.182371	0.855292
ZNF750	0.736637	-1.99705	0.0458199
FAM222A-AS1	0.988692	-0.0426181	0.966006
SEPHS1P6	0.82909	-0.605901	0.54458
MAL	0.685847	-1.93279	0.053262
TMEM238	1.22275	0.700012	0.48392
AL049555.1	0.853801	-0.911752	0.361899
SPARCL1	0.572506	-1.71199	0.0868985
ARHGAP19-SLIT1	1.07148	0.277924	0.781071
LINC01744	0.886796	-0.272835	0.78498
SNORD60	1.23383	0.939623	0.347411
RHOB	0.64226	-1.13357	0.256975
PAQR6	1.8329	2.29267	0.0218671
GDF10	0.737018	-1.44208	0.149278
CAMK1G	0.568606	-2.25023	0.0244341
HSD11B1	0.832497	-0.722506	0.469983
CD300LG	0.74909	-1.39852	0.161958
TP53AIP1	0.960318	-0.148632	0.881844
CD40	0.613432	-1.50921	0.131245
AC104170.1	1.13277	0.366068	0.714314
SLIT3	0.899955	-0.363035	0.716579
KCNS2	0.657106	-1.81495	0.0695314
CCDC158	1.07257	0.194189	0.846028
KCNA4	0.836307	-0.631147	0.527944
TLCD1	0.922826	-0.203737	0.838559
AL133370.1	0.968776	-0.194055	0.846133
MATK	0.78732	-1.30266	0.192691
NRK	0.716546	-1.82123	0.0685717
HOXA7	0.846196	-0.813242	0.416079
DNM1P46	0.783293	-0.994843	0.319812
ADH1B	1.0048	0.0212018	0.983085
NMUR1	0.902971	-0.371768	0.710065
AL606807.1	0.82027	-0.678575	0.497407
LRP1B	0.928186	-0.364891	0.715192
BNC2	0.707292	-1.24921	0.211589
NUDT10	0.900438	-0.406979	0.684023
NDP	0.724649	-1.62475	0.104215
POU5F1B	0.562115	-1.75315	0.0795767
MAP1B	0.691033	-1.21479	0.224445
INSYN2B	0.92716	-0.317298	0.751017
FAM124A	1.07985	0.241054	0.809514
PDLIM1	0.63975	-1.26324	0.206502
WNT10A	0.839525	-0.621303	0.5344
MUC21	0.971798	-0.129664	0.896832
LINC01546	0.73685	-0.818393	0.413133
ASS1	0.460038	-2.32617	0.0200097
LRMP	0.777025	-0.86212	0.388621
PINLYP	0.598277	-1.37555	0.16896
HOXC6	1.37227	1.0534	0.292158
RHPN1	1.10428	0.306809	0.758989
TGM1	0.978324	-0.0846727	0.932522
CHTF18	1.65496	1.29637	0.194849
REEP1	0.759681	-0.897441	0.369484
VSX1	1.19328	0.718036	0.472735
TENM2	0.721666	-1.53817	0.124006
KCNH4	0.658279	-1.30584	0.191606
CTU1	1.52633	1.05343	0.292143
RGS7	0.996498	-0.0141578	0.988704
KCNK10	1.00635	0.0280137	0.977651
TIMP3	0.92216	-0.435502	0.663198
LINC02351	0.62233	-1.23845	0.215549
AC015910.1	0.596657	-1.3945	0.163167
FGF7	0.700982	-1.68777	0.0914556
KLHL17	1.99121	1.46215	0.1437
TMEM51-AS1	0.795886	-0.705679	0.480388
AC004066.1	1.71354	1.65689	0.0975415
EPPIN	0.167333	-1.71182	0.0869297
AC139453.2	0.505435	-1.71464	0.0864112
ITGB6	0.958904	-0.211648	0.832382
AC021146.12	0.603511	-1.55417	0.120144
LINC01134	1.08786	0.22756	0.819988
TNFSF11	0.996712	-0.0132081	0.989462
TRGC1	0.906515	-0.394295	0.693363
GPR87	0.940371	-0.413492	0.679246
HS3ST3A1	0.836202	-0.709855	0.477794
PHLDA1	0.540346	-1.68057	0.0928455
LINC01504	1.1088	0.358774	0.719764
ITPRIPL1	0.688701	-1.55783	0.119274
AC007743.1	0.723966	-1.13121	0.257967
HRH2	1.00839	0.0399479	0.968135
NRP2	0.788541	-0.708799	0.478449
IQSEC3	0.685994	-1.67678	0.0935856
ZFP92	0.580182	-1.72901	0.0838065
GPX8	0.856403	-0.443476	0.657421
HOXC4	1.3506	1.04736	0.294931
AP000697.1	1.01141	0.0581633	0.953619
ADGRB3	0.67065	-1.97057	0.0487731
RRAS	0.454639	-1.97099	0.0487248
SYT9	0.758531	-1.44338	0.148914
ASPHD1	1.69547	1.6941	0.0902462
GAS2L2	1.0217	0.143168	0.886158
LAMB3	0.929778	-0.419964	0.674512
AP002956.1	0.779626	-0.751507	0.452348
AC027031.2	1.24304	0.701691	0.482872
LINC02688	0.804702	-0.903297	0.366369
TCEAL2	0.900258	-0.50819	0.61132
SCGB1A1	0.777031	-2.04537	0.0408179
STX19	1.17152	0.407117	0.683922
MMP26	0.833161	-1.10854	0.267627
AL135999.1	1.71432	1.64445	0.100084
SGPP2	1.47328	1.42637	0.153761
EMILIN3	0.54074	-2.73699	0.00620037
BEND5	0.487108	-2.2585	0.0239144
APOBEC3F	0.638045	-1.86398	0.0623249
ADRB3	0.689798	-1.28954	0.197212
FAM215A	2.64239	2.58388	0.00976971
P2RX6	0.741891	-1.13177	0.257733
SHISAL1	0.76109	-1.39756	0.162245
AC016877.3	0.55413	-2.00903	0.0445336
PLIN4	0.722911	-1.37888	0.167933
DDO	0.588285	-2.04051	0.0412994
DNAJC15	0.918636	-0.329202	0.742003
CDKL2	0.970385	-0.12639	0.899423
REC8	1.09874	0.271225	0.786218
SPTBN2	0.847971	-0.32757	0.743237
CCND2	1.01653	0.0534543	0.95737
PLN	0.659241	-1.72839	0.0839191
GALNT9	0.746407	-1.21389	0.224789
ANKRD66	0.80048	-1.30566	0.191668
LINC02585	2.00828	1.73597	0.0825685
LINC00992	1.27352	0.834412	0.404049
NELL2	1.10592	0.471952	0.636961
AC010809.2	1.4007	0.930704	0.352007
COLEC10	0.76699	-1.02286	0.306373
CERS1	0.950751	-0.238092	0.81181
KCNB1	0.763245	-1.13188	0.257687
SMOC1	0.765043	-1.71105	0.0870717
LYPLAL1-DT	0.447095	-2.2879	0.0221433
KRT27	0.501466	-1.17574	0.2397
RHOXF1P1	0.949495	-0.35671	0.721309
NLRP12	1.17874	0.735203	0.462216
MAML2	0.610249	-1.56679	0.117165
PRLR	1.60778	2.02982	0.0423747
AP002761.4	0.902546	-0.501963	0.615694
WSCD2	0.781339	-1.36987	0.170727
STARD4	1.09498	0.268307	0.788463
C10orf95	1.40013	1.08036	0.279982
AP002800.1	0.894075	-0.571476	0.567677
MTDHP3	0.910079	-0.345028	0.730073
BCL2	0.616526	-1.46355	0.143317
LINC01138	1.25896	0.479652	0.631475
PRPH2	0.605002	-1.86269	0.0625054
FEZF1-AS1	1.0359	0.194465	0.845812
BOP1	1.15052	0.336461	0.736524
AC008764.8	1.78891	1.32814	0.184133
RCAN2	0.714062	-0.932118	0.351276
AC009123.1	0.769824	-1.12474	0.260698
LINC01225	0.894495	-0.236581	0.812982
CLEC18B	1.53833	1.81632	0.0693213
ZSWIM5P2	0.723954	-0.840371	0.400701
APOC1	0.967694	-0.137516	0.890623
TEDC2	1.40148	0.867583	0.385623
ATP1A2	0.654258	-2.20777	0.0272605
PLXNA4	0.766385	-1.01387	0.310646
IL1RN	0.553172	-1.83565	0.0664096
PRIMA1	0.746032	-1.52008	0.128491
PDE4A	0.645745	-1.27297	0.20303
ITGA5	0.771042	-0.8715	0.383481
C10orf82	0.701416	-1.6603	0.096855
C19orf48	0.956871	-0.15438	0.87731
DSCAML1	0.634508	-1.71649	0.0860727
FAM21EP	1.16047	0.490944	0.623466
CCDC78	1.04837	0.244433	0.806895
PRELID2	0.775505	-0.674399	0.500058
WWC2-AS2	0.79661	-0.722398	0.47005
RPE65	0.805263	-1.36442	0.172437
TP53INP1	1.48165	0.943337	0.345509
AC009812.4	1.08261	0.212985	0.831339
TENM3	0.788856	-1.00831	0.313304
AL109955.1	1.15162	0.488358	0.625296
AP000911.1	0.594936	-1.7472	0.0806022
GPM6A	0.718326	-1.55967	0.118837
SOX5	0.76159	-1.00406	0.31535
SEMA7A	0.811301	-0.513844	0.607361
ANKRD65	0.582081	-1.87386	0.06095
ZEB1	0.689271	-1.11886	0.263199
RNF112	0.872191	-0.548339	0.583459
BCAN	0.734088	-1.28832	0.197634
P2RX1	0.703371	-1.7216	0.0851423
TMPRSS11A	0.979755	-0.101286	0.919324
DMPK	1.01658	0.0389073	0.968964
SH3GL3	0.586527	-2.16789	0.030167
ADCYAP1R1	0.600328	-2.62392	0.00869231
DRD2	1.14757	0.543983	0.586453
TRPC4	0.639301	-1.79565	0.072551
ZNF649-AS1	1.71857	1.79415	0.0727893
LINC00342	2.34576	2.32391	0.0201302
IL1R2	1.45189	1.08136	0.279536
BX324167.1	0.934531	-0.316874	0.75134
AL135786.1	0.724948	-0.935871	0.34934
TSHZ2	0.670855	-1.38491	0.166081
SHC4	1.05116	0.133921	0.893465
AC136475.3	0.849762	-0.693084	0.488257
LINC00900	0.501872	-2.04556	0.0407992
ARHGEF28	0.976777	-0.0755243	0.939798
AMPH	0.573183	-1.69146	0.090749
PLSCR4	0.708275	-1.17469	0.240118
DGKG	0.761272	-0.985959	0.324153
ELF5	1.1586	0.802385	0.42233
OR51H2P	0.869129	-0.726058	0.467803
SPATA18	0.687507	-1.77894	0.0752501
LDB3	0.705053	-1.47391	0.140505
EDIL3	0.72349	-1.08071	0.279827
CLCA4	0.918021	-0.626218	0.531172
TLR3	0.823351	-0.680557	0.496152
CIRBP-AS1	0.887041	-0.259053	0.795594
KLHL10	0.7242	-0.902086	0.367011
TSACC	0.570007	-1.56168	0.118362
CAND2	0.764426	-0.801534	0.422822
AC131009.3	1.1512	0.414598	0.678436
LINC00654	0.804832	-0.788474	0.43042
DSC3	0.908726	-0.580884	0.561319
OGN	0.669324	-2.11854	0.0341297
AL158211.5	0.930365	-0.278477	0.780647
IP6K3	0.811798	-1.24053	0.21478
ITGA1	0.6278	-1.34987	0.177059
FGF2	0.741218	-1.10401	0.269589
PPP1R14B	1.11429	0.273117	0.784763
VN1R20P	0.787008	-0.770907	0.440762
ZEB2	0.756264	-0.946169	0.344062
MESTIT1	1.06187	0.17485	0.861197
IL1A	0.836094	-0.570883	0.568079
AOC3	0.718157	-1.11144	0.266377
EPCAM	1.95751	1.3604	0.173704
AC018755.3	1.08393	0.291731	0.770492
TPRN	1.29071	0.62338	0.533035
EGLN3	1.17031	0.483847	0.628494
BRINP2	1.02445	0.100829	0.919686
EFEMP2	0.628566	-1.43023	0.152652
ZNF728	0.945203	-0.230637	0.817597
CNTN1	1.0429	0.16252	0.870897
AC010809.1	1.10486	0.226845	0.820544
ISL2	0.657685	-1.90643	0.056595
DLX2-DT	0.868738	-0.5926	0.553449
PHYHIP	0.714807	-1.72412	0.0846864
AL157932.1	0.735166	-0.978807	0.327675
SPART	0.670257	-1.24182	0.214305
DMBT1	1.09453	0.595172	0.551728
TMOD1	0.773258	-0.769216	0.441765
PYGL	1.64303	1.59427	0.110875
PNMA2	1.1024	0.396027	0.692085
SFTPC	0.773283	-0.788228	0.430563
PRICKLE1	0.512218	-2.21292	0.026903
LINC02387	0.324548	-2.14621	0.0318563
TPPP2	0.709197	-0.946199	0.344047
TMEM40	1.02786	0.165924	0.868216
AL162424.1	0.648822	-1.18152	0.237397
CHRNA4	0.699055	-1.47333	0.140663
PTCHD1	0.875285	-0.72357	0.46933
SLC30A3	0.742916	-1.11095	0.266589
AP002008.3	0.874496	-0.302437	0.762319
LINC01311	0.973873	-0.0913437	0.927219
TBX4	0.874063	-0.942738	0.345815
CLIC6	0.630597	-2.17748	0.0294448
BNIP3P15	1.32028	0.675524	0.499343
AC023158.1	1.07657	0.247607	0.804438
LINC01389	1.34974	0.930582	0.35207
ATP2A3	0.64207	-1.35986	0.173874
OPTC	0.441446	-1.87422	0.0609006
MSI1	0.793543	-0.620678	0.534812
ARMCX1	0.799401	-0.869165	0.384757
ZKSCAN2-DT	1.42103	1.09892	0.271802
GJB3	0.867998	-0.840388	0.400691
DES	0.751776	-2.2507	0.0244046
CELF2	0.603446	-1.90822	0.0563625
GCOM1	1.15164	0.453167	0.650428
AC084757.3	0.67909	-1.36249	0.173044
RNU6-1161P	1.25071	0.609489	0.5422
AL031283.2	0.729049	-1.41085	0.158288
SPATA6	0.827411	-0.607433	0.543564
ATAD3C	1.05335	0.187936	0.850927
COL23A1	0.540482	-2.18421	0.0289469
ALDH3A1	0.767825	-1.47043	0.141445
AC092535.4	0.993402	-0.0441626	0.964775
TRHDE-AS1	0.621952	-1.96046	0.0499416
AF001548.1	0.891953	-0.544405	0.586163
NEGR1	0.67147	-1.69293	0.0904695
AC114488.1	1.15939	0.535485	0.592314
FGD5P1	0.835496	-0.667277	0.504595
MIR1-1HG-AS1	0.706304	-1.97293	0.0485036
NID1	0.934537	-0.23149	0.816934
ELF3-AS1	1.86975	1.41173	0.15803
AC026356.2	1.47862	1.56945	0.116543
GSTM2	0.709333	-1.24214	0.214186
ABCC3	1.14943	0.607211	0.543711
SCGB3A1	0.689115	-2.00657	0.0447959
KIAA1210	0.86781	-0.982047	0.326077
AL096711.2	0.877205	-0.462214	0.643928
PRODH	0.654576	-1.66234	0.096445
RMDN2-AS1	0.752011	-1.36172	0.173286
LPA	0.722528	-1.43289	0.15189
REN	0.852258	-0.640285	0.521987
TSHR	0.621499	-1.63877	0.101261
SNORD104	1.42956	1.48607	0.137259
PDIA2	1.15284	1.08322	0.27871
AC105219.4	0.705484	-1.03039	0.302826
ADGRA2	0.774433	-0.972826	0.33064
AC007920.1	0.957086	-0.188261	0.850672
MATN2	0.619619	-1.87792	0.0603923
AC068669.1	1.25039	0.824194	0.409829
PDPN	0.781701	-0.921793	0.356636
BICD1	1.28285	0.894652	0.370973
SLC2A5	0.77546	-1.28217	0.199783
ID1	1.00351	0.0147085	0.988265
AP001610.2	0.910314	-0.641922	0.520924
AC027306.1	0.838209	-0.623161	0.533179
AC027559.1	0.679605	-1.2928	0.196081
PDE5A	0.794595	-0.871632	0.383409
AC113383.1	0.47594	-2.36446	0.0180566
AC023024.2	1.68752	1.23186	0.218
CES1	0.754277	-1.57041	0.11632
TRGV9	0.911894	-0.563025	0.573418
BCO1	2.61862	3.14915	0.00163745
CRYAB	0.676897	-1.41713	0.156446
GAS1	0.535845	-2.89118	0.00383802
MYL9	0.687225	-1.72615	0.0843213
RGS10	1.10897	0.269555	0.787502
NPFFR1	0.778303	-1.00392	0.315416
KLHL35	1.02743	0.0855412	0.931831
PCA3	0.999257	-0.00662256	0.994716
SLC52A1	0.879175	-0.6197	0.535455
LINC00462	0.96951	-0.0764773	0.939039
AL034550.2	0.810883	-0.700849	0.483398
TUBA4A	1.94735	1.80779	0.0706386
EVC2	0.519623	-2.40504	0.0161708
ARLNC1	0.984351	-0.145297	0.884476
ELF4	0.954765	-0.142267	0.886869
INPP5D	0.658643	-1.26717	0.205096
AL691447.2	1.46142	1.07689	0.281531
PMP22	0.560013	-1.53869	0.123881
SCRG1	0.817028	-0.828827	0.407202
SHISA8	1.01112	0.0670467	0.946544
PVT1	2.10641	2.01269	0.0441478
AL354718.1	1.11621	0.403735	0.686408
ANXA1	0.746591	-0.889189	0.373902
LINC01977	1.17552	0.587872	0.556618
AL391244.2	1.19141	0.415792	0.677562
LRFN5	0.750743	-1.35734	0.174674
RSPO3	0.834749	-0.971268	0.331415
ABCC4	1.15301	0.501201	0.61623
AC096540.1	0.618372	-1.28977	0.197131
ARL14	1.19678	0.730536	0.465063
WNT2B	0.683875	-1.05409	0.291842
CCDC136	0.780333	-0.654795	0.5126
LIMS2	0.633612	-1.71625	0.086116
RNA5SP283	0.940829	-0.209249	0.834254
AC239803.3	1.22771	0.835317	0.403539
PCDH10	0.741198	-1.54794	0.121636
EHMT2-AS1	1.49755	1.18614	0.235568
ZNF536	0.635279	-2.28784	0.0221469
SPEG	0.683651	-1.49246	0.135578
AC018358.1	0.780666	-0.829625	0.406751
DUS1L	0.976809	-0.0515544	0.958884
EFS	0.648711	-1.7949	0.0726702
APOF	0.89573	-0.601906	0.547237
TBX5	0.840577	-0.935526	0.349517
NTF3	0.879606	-0.479721	0.631426
CRNDE	1.76693	1.23174	0.218045
RAP1GAP	1.3888	0.839501	0.401188
AL445426.1	0.588512	-2.10643	0.0351666
HES4	1.15415	0.511129	0.609261
HIST1H2BN	2.68486	2.10687	0.0351288
LINC01117	1.04786	0.132199	0.894827
FENDRR	0.765642	-1.29949	0.193774
CCDC83	1.16393	0.834994	0.403721
LINC02492	1.03786	0.222193	0.824163
ELL3	0.827334	-0.557279	0.577337
TRPV3	0.861763	-0.613571	0.539499
TERT	1.55846	2.09936	0.0357856
AL590999.1	1.1077	0.318598	0.750032
ONECUT2	1.39874	1.73442	0.0828441
AP003973.2	0.68604	-1.31964	0.186955
SLC1A6	0.508631	-2.10401	0.0353773
CCDC80	0.57753	-2.04237	0.0411152
VIT	0.616683	-2.57053	0.0101544
LINC00634	1.26881	0.860581	0.389469
AC009407.1	0.893259	-0.568625	0.56961
INMT	0.607932	-2.01282	0.0441338
BX324167.2	1.13092	0.579199	0.562455
FAM92A1P1	0.867671	-0.5102	0.609911
DPT	0.733783	-1.91118	0.0559812
HJURP	1.66344	1.86952	0.0615502
S100A6	0.641539	-1.48878	0.136545
ACSM1	0.898706	-0.666945	0.504807
ZSCAN4	0.988023	-0.0435837	0.965236
RTN4RL2	0.995796	-0.0110212	0.991206
OLFML2A	0.687681	-1.119	0.263141
AC093890.1	0.621314	-1.54739	0.121769
SCUBE3	0.700627	-1.09562	0.273244
AL022322.1	1.49126	1.30673	0.191306
AC010327.1	1.30686	1.3361	0.181517
ZNF30	1.01581	0.0439462	0.964947
AC145207.9	1.17209	0.554309	0.579367
PACERR	0.874161	-0.556004	0.578208
ZNF444P1	0.905742	-0.254901	0.798799
LINC01169	0.947404	-0.30261	0.762187
AC087741.1	2.32765	2.17977	0.0292745
TMED11P	0.902007	-0.6813	0.495682
GPR75	1.14405	0.454647	0.649363
AC079313.2	0.797857	-1.00573	0.314544
HSPA7	1.2474	0.878567	0.379636
ZNF98	0.735377	-0.905709	0.36509
FAM9B	0.963156	-0.135112	0.892523
AC106028.3	1.84104	1.56418	0.117776
STIL	2.32257	2.0092	0.0445164
AC026369.1	0.733003	-0.975466	0.329329
LINC00092	0.692067	-1.58636	0.112657
ZCCHC12	0.512473	-2.50709	0.0121731
PTGES3P2	0.93723	-0.210996	0.832891
SV2B	0.725579	-1.40943	0.158708
ATP6V0CP3	0.38726	-2.36716	0.0179254
RNF165	0.989782	-0.0400331	0.968067
SNORA26	1.28632	0.913933	0.360752
WFDC13	1.10719	0.279294	0.780019
AC008555.2	0.866956	-0.648386	0.516736
SMKR1	1.02127	0.0748245	0.940354
INSC	1.11277	0.438795	0.66081
SLC26A1	1.61871	1.11899	0.263144
AC016735.1	1.03513	0.0787543	0.937228
BDNF	0.928936	-0.300652	0.76368
WFDC1	0.741858	-1.23984	0.215035
RPL29P19	0.854343	-0.563416	0.573152
PANO1	0.708175	-0.870339	0.384115
HNRNPA1P33	0.945766	-0.265281	0.790793
SMIM10L2B	0.475739	-2.26864	0.0232904
DKK3	0.649277	-1.3859	0.165778
AC009902.2	0.773263	-1.33914	0.180526
C1QL1	0.813773	-0.978044	0.328052
ITPR1	1.00388	0.0163409	0.986962
SLFN12	0.979509	-0.0657136	0.947606
RALGAPA2	0.579836	-1.64206	0.100577
BIK	0.812631	-0.48526	0.627492
MPP6	0.873764	-0.311298	0.755574
AC020663.2	1.01808	0.0896496	0.928566
ABCD2	0.749264	-1.0906	0.275449
HUNK	0.768439	-1.04921	0.294083
AP000662.1	0.791513	-0.72588	0.467913
PHGR1	0.981128	-0.127687	0.898396
KCNJ3	1.05476	0.329291	0.741936
BX470102.1	0.83279	-0.743395	0.457242
ZIC2	1.37278	1.67683	0.0935759
KIAA0408	0.967626	-0.140368	0.88837
CAPN10-DT	1.26452	0.647913	0.517041
DYSF	0.607337	-1.3875	0.16529
LGALS3	0.629104	-1.88233	0.0597912
C18orf65	0.697429	-1.36816	0.171261
HIST3H2BB	0.863284	-0.610201	0.541729
AP003080.1	0.787184	-0.814636	0.415281
F12	1.18537	0.671781	0.501723
HR	0.868755	-0.521662	0.601906
SKA3	1.7479	1.92134	0.0546887
NHSL2	0.869093	-0.677585	0.498035
FAM221A	0.876802	-0.367484	0.713258
PNCK	0.79431	-0.90976	0.362949
PCP4	0.897897	-0.656452	0.511533
LINC00968	0.879544	-0.636774	0.524272
SLC38A5	0.458171	-2.35842	0.0183529
A1BG-AS1	1.50721	1.36582	0.171996
SH3BP5	1.02253	0.0890988	0.929003
PURG	0.638384	-1.77885	0.075265
TMEM74B	1.222	0.951473	0.341364
KCNA2	0.611021	-2.10437	0.0353463
GPC2	2.45679	3.10621	0.00189499
AC074212.1	0.897815	-0.371503	0.710263
RHOQP2	0.710189	-1.35096	0.17671
JAKMIP2	0.697448	-1.16801	0.242803
ASXL3	0.712074	-1.43907	0.15013
AC092868.1	1.15341	0.789186	0.430003
RGS11	1.17196	0.541167	0.588393
ZNF114	2.41057	2.62792	0.00859083
AC012653.2	0.694027	-1.14289	0.253086
LINC01275	0.648803	-1.36345	0.172741
PDLIM7	0.847906	-0.497523	0.618821
SEPT10P1	0.832479	-0.600728	0.548021
GALR1	0.713855	-1.71463	0.0864138
TRIM29	0.886852	-0.876918	0.380531
WFIKKN2	0.833631	-0.696135	0.486344
EPB41L3	0.691623	-1.16913	0.24235
FAM151A	0.739756	-1.05262	0.292517
RPL7P16	1.34379	1.11176	0.266242
CDC25C	1.40049	1.16905	0.242385
AC105450.1	0.926752	-0.390462	0.696195
ZNF454	0.660622	-1.37202	0.170057
HPX	1.30194	0.879588	0.379082
GDPD1	0.634182	-1.24151	0.214416
CD55	0.73293	-0.886749	0.375214
DMC1	0.484449	-2.01458	0.0439485
HIST2H2BC	1.74128	1.80785	0.0706295
FAM222A	0.974767	-0.0935084	0.9255
GPR78	1.03849	0.135574	0.892158
AL357054.4	0.666615	-1.26318	0.206523
AMH	1.65032	2.86397	0.00418365
AP000696.1	0.702404	-1.40473	0.160101
KRT4	0.818876	-1.54227	0.123008
GPR149	1.01668	0.0802386	0.936047
HAS3	0.893455	-0.426159	0.669992
MASP1	0.791246	-1.33034	0.183405
RPL22L1	1.62856	1.61278	0.106793
DPF1	2.06632	1.68803	0.0914063
TRGJP2	1.19475	0.771776	0.440247
SLC12A9-AS1	1.11026	0.304577	0.760688
SNORA73B	1.19453	0.822611	0.410729
CDC20P1	0.74276	-1.22791	0.21948
AL049874.3	0.753065	-0.884434	0.376462
LINC01597	1.02863	0.101503	0.919151
AC103740.2	0.807208	-0.703933	0.481474
AC084375.1	0.699435	-1.02417	0.305757
PABPC4L	0.592743	-1.92362	0.0544017
NSG1	0.997618	-0.0126188	0.989932
TWIST1	1.02537	0.121997	0.902902
NLRP14	0.67048	-1.4079	0.159162
ATG9B	1.52551	1.41677	0.156551
FAM163B	1.36978	1.54301	0.122829
LINC00519	1.16403	0.506285	0.612656
LINC00939	0.856915	-0.938474	0.348001
C10orf55	1.1781	0.566756	0.57088
LCN8	1.1928	0.83325	0.404704
LSAMP	0.771856	-1.45742	0.145
RGS9	0.823251	-0.710565	0.477354
LHFPL3-AS2	1.1817	0.627436	0.530374
SLC16A7	0.87327	-0.461574	0.644387
AP000438.1	0.77202	-0.924998	0.354967
SCGB2A1	0.7235	-1.78853	0.0736902
AC239809.3	2.16855	2.33806	0.0193842
AC026904.2	0.614052	-1.42608	0.153845
BVES	0.705267	-1.36354	0.172713
MEF2C-AS1	0.841357	-0.588435	0.55624
PDLIM5	0.806926	-0.813325	0.416032
MOV10L1	0.752913	-1.21802	0.223217
RNF175	0.741164	-1.18777	0.234924
IRF7	0.959762	-0.0966688	0.922989
CMTM5	0.652298	-2.02121	0.0432583
MHENCR	0.991322	-0.0257732	0.979438
SLC4A11	0.694472	-1.19514	0.23203
CDCA8	2.16337	2.17858	0.0293626
SLC6A21P	2.24941	2.97571	0.00292312
CACNA1D	0.968467	-0.171077	0.864163
ASB12	1.27595	0.950657	0.341779
TICAM2	0.840684	-0.570005	0.568674
ZNF423	0.668952	-1.31828	0.187409
CENPM	1.11541	0.361544	0.717693
AC016737.1	1.13344	0.409945	0.681846
AC036108.2	0.931492	-0.250673	0.802067
LYPD6B	0.74219	-1.28253	0.199655
AC012467.1	1.13869	0.540151	0.589093
ZDHHC15	0.777987	-1.07028	0.284494
CRB1	0.769631	-0.906581	0.364628
SAMD14	0.804615	-0.610859	0.541293
DSG4	0.830462	-0.78552	0.432149
BIRC5	1.57756	1.72478	0.084567
AL353746.1	0.689192	-1.21018	0.226208
MACC1	1.01987	0.0857294	0.931682
AL118508.1	1.05263	0.210976	0.832906
MET	0.913838	-0.35648	0.721481
GPX3	0.595909	-1.97113	0.0487094
ADM2	1.32378	0.734504	0.462642
AC092111.1	0.968093	-0.0925426	0.926267
PLA2G4C-AS1	0.966761	-0.182685	0.855045
SLC7A11	1.24636	0.719397	0.471896
AC100823.1	0.830757	-0.487272	0.626066
WDR97	1.17859	0.695459	0.486767
RABEP2	1.13688	0.332993	0.739139
TULP2	0.624201	-1.5939	0.110958
NTN4	0.786693	-0.860593	0.389462
GATA5	0.751832	-1.69676	0.0897416
ITGB4	0.821883	-0.780395	0.435159
KRT7	0.871516	-1.03406	0.301106
DLX1	0.892427	-0.946407	0.343941
UPK1A	0.961295	-0.271824	0.785758
TAS2R2P	1.43554	1.25661	0.208894
MLC1	0.533712	-2.48507	0.0129526
VEGFD	1.03818	0.105261	0.916168
CPT1B	2.13205	2.07786	0.0377226
AC010719.1	1.09541	0.404247	0.686031
HMGN1P7	1.63301	1.33915	0.180521
TMPRSS4	1.48643	2.07893	0.0376235
AC105384.1	1.1247	0.368405	0.712572
FOXN4	1.08674	0.482858	0.629197
FOXF1	0.628697	-1.75367	0.0794869
AL163051.1	0.726852	-0.833763	0.404414
GMDS	0.883164	-0.336262	0.736673
LINC00941	0.596084	-1.83601	0.0663561
ZNF826P	0.852205	-0.656937	0.511221
LGALS7B	0.809953	-0.81788	0.413426
SYT11	0.671102	-1.13289	0.257262
RASGRF1	0.929143	-0.291605	0.770589
CSPG4	0.766164	-0.93679	0.348867
AL161668.3	1.24356	0.710782	0.477219
AC020656.2	1.18822	1.1722	0.241117
MRPL41	1.05044	0.146898	0.883213
CST6	0.873253	-0.728975	0.466017
EVPLL	1.00718	0.0298604	0.976178
BUB1B	1.88086	1.95577	0.0504925
TROAP	1.53035	1.57807	0.11455
AC060834.1	0.874966	-0.757541	0.448726
NOS1	0.787073	-1.52261	0.127857
LINC02242	0.907992	-0.217334	0.827948
AC135012.3	0.781315	-1.10935	0.267279
CNOT6LP1	0.802268	-0.707881	0.479019
LGI3	0.56308	-2.69333	0.00707422
C8orf31	0.64548	-1.32164	0.186288
CABP4	0.989015	-0.0346624	0.972349
SNORA33	1.21375	0.663516	0.507
MXD3	1.91654	1.84866	0.064507
AC013731.1	1.14282	0.483085	0.629035
CCIN	0.86271	-0.498716	0.617979
SLC43A1	0.765096	-0.975978	0.329076
SV2A	0.52659	-1.7516	0.0798432
VSTM4	0.485413	-2.32616	0.0200099
AC078864.1	0.809191	-0.772923	0.439568
FZD8	1.28134	0.907647	0.364065
LRRC2	1.05424	0.246741	0.805109
CIART	0.757623	-1.00295	0.315886
AC005064.1	0.876355	-0.619149	0.535819
AC141930.1	0.99617	-0.0220871	0.982379
AC011445.1	1.27205	0.816332	0.41431
NOX4	0.970746	-0.131637	0.895272
ASPN	1.02374	0.0924965	0.926304
AC107959.3	0.505014	-1.46506	0.142905
ZNF692	1.55797	1.16204	0.24522
TCEAL6	0.621209	-1.72131	0.085194
AC091544.4	1.61161	2.03887	0.041463
RPL10P19	0.791894	-0.82157	0.411322
KRT5	0.890937	-1.02543	0.305162
AC004918.1	1.45923	0.993733	0.320353
MPO	0.53296	-2.02359	0.0430124
BAIAP3	0.764433	-0.66639	0.505162
LRGUK	1.14976	0.445818	0.655729
IGDCC4	1.13568	0.585245	0.558383
AC080129.2	1.15216	0.568071	0.569987
PGM5-AS1	0.782247	-1.80204	0.0715398
AC019069.1	0.960487	-0.114298	0.909001
SERPINF1	0.632176	-1.74223	0.0814676
RPSAP44	0.990282	-0.0242285	0.98067
AC084018.1	1.74797	1.81406	0.0696683
AL359314.1	1.18391	1.18053	0.237791
CYSRT1	0.906379	-0.314065	0.753472
AC004066.2	1.30477	1.02153	0.307001
AC024060.1	1.28806	0.717486	0.473074
CHST4	1.18651	0.575618	0.564873
BX284668.2	0.524211	-2.36572	0.0179951
SH2D7	0.866322	-0.530298	0.595905
SAPCD1	1.17626	0.671474	0.501919
NSUN5P1	1.43061	1.13654	0.255731
OCA2	0.858817	-0.609663	0.542085
AC144450.1	0.959702	-0.265812	0.790384
HAAO	0.574046	-1.93017	0.0535857
AC026992.2	0.715935	-0.788763	0.430251
ZNF486	0.908838	-0.313512	0.753892
HAGHL	1.12341	0.468974	0.639088
EYA1	0.756548	-1.46972	0.141639
KRT42P	0.725616	-1.61549	0.106204
AC021818.1	1.11236	0.456994	0.647675
AC021146.3	0.609958	-0.733278	0.463389
AC060766.1	0.91998	-0.292305	0.770054
ARHGDIG	0.965806	-0.181836	0.855712
SEMA5A	0.72888	-1.1165	0.264206
AL360181.4	0.988423	-0.0660333	0.947351
CCDC3	0.519941	-1.8814	0.059918
DUSP15	0.657556	-1.40997	0.158548
AC145285.6	1.28787	0.745622	0.455896
LINC00115	1.37993	0.822434	0.41083
ZP3	1.1834	0.643861	0.519665
LINC00336	0.856086	-0.362508	0.716972
RAC3	0.902053	-0.280171	0.779346
GPRIN1	2.02547	2.10513	0.0352796
FAT4	0.861997	-0.66097	0.508632
LINC01641	0.716883	-0.820356	0.412013
LINC01503	0.637996	-1.67561	0.0938146
SLC22A2	0.901713	-0.364341	0.715604
HTR1E	1.24291	0.93402	0.350294
RHOQP3	1.5299	1.00172	0.316478
MANEAL	1.4098	0.826546	0.408494
OR51C1P	0.938419	-0.492294	0.622511
PRDM6	0.647319	-1.80837	0.0705483
KRT23	0.915757	-0.686411	0.492454
GRIN2A	0.908327	-0.462832	0.643485
GPR160	1.94768	1.42747	0.153445
DPYD	0.82939	-0.811722	0.416951
ALB	1.08982	0.61384	0.539321
AC010776.2	0.825543	-0.717177	0.473265
AC245100.2	1.48553	1.52812	0.126483
AQP3	0.751065	-1.05594	0.290994
FBXL8	1.55879	1.13625	0.255851
ANXA8	0.896857	-0.631261	0.52787
AL157756.1	0.858011	-0.563122	0.573352
LRRN3	0.664967	-1.83446	0.066586
DSG3	0.95815	-0.283048	0.77714
EIF4BP3	1.13895	0.328198	0.742762
LINC01844	0.922851	-0.32543	0.744856
RBFOX1	0.786654	-1.31176	0.189601
AP006621.1	1.61295	1.25515	0.209424
RXRG	0.672442	-1.77611	0.0757147
AC012531.1	1.29888	1.3634	0.172755
ZFHX2-AS1	1.28987	0.834479	0.404011
CDCA5	1.9115	2.10872	0.0349689
PNMA8A	0.656175	-2.60753	0.00911968
NAV2-AS4	9.42981e-05	-0.494166	0.621189
NTRK1	0.523423	-2.6212	0.00876207
ITPRID1	0.738076	-1.08642	0.277292
AC069120.1	0.336864	-1.89849	0.0576316
FGFR2	0.708207	-1.63469	0.102113
TMEM158	0.644477	-1.51292	0.130301
KCNH2	0.810781	-0.655902	0.511887
GDF15	1.15105	0.612291	0.540345
CA9	0.702933	-1.44371	0.14882
RN7SL689P	0.71403	-1.11207	0.26611
SNHG8	1.21521	0.579278	0.562401
PAPPA	0.831224	-0.580354	0.561676
PPP1R14BP3	0.960505	-0.109923	0.912471
AL049775.1	1.00224	0.00870247	0.993057
PLAC8L1	0.938304	-0.231886	0.816627
FCGR3B	0.75169	-1.44551	0.148314
SNHG18	0.754159	-1.28625	0.198356
UPK2	1.41597	1.6342	0.102216
AP000439.2	1.11759	0.274712	0.783538
CASC8	0.674586	-1.65694	0.0975307
DISP3	1.28706	0.914517	0.360446
EME2	1.69146	1.50894	0.131314
CACNB1	0.880775	-0.349409	0.726783
CAMK2N2	1.56736	1.7316	0.0833451
CDK5R1	0.820886	-0.527869	0.59759
AC008870.2	1.41159	0.961573	0.336264
F2RL2	1.05729	0.257441	0.796839
TSPAN19	1.30113	1.63083	0.102927
ADGRG6	0.92804	-0.368965	0.712154
MPZ	0.856149	-0.788344	0.430495
AL022324.3	0.890456	-0.632974	0.526751
EDN3	0.75283	-1.81459	0.0695864
NACAD	0.594687	-1.78895	0.0736235
APCDD1L	0.935448	-0.317303	0.751013
GYPE	0.504274	-2.34607	0.0189725
AC004691.2	0.825528	-0.566449	0.571089
SVOPL	0.55828	-2.48177	0.0130733
AL132642.1	1.11546	0.430807	0.666609
CXCR1	0.647835	-1.82221	0.0684232
HLA-K	0.727267	-1.0273	0.304277
AC138904.1	1.44227	1.28897	0.19741
KRT9	0.855912	-0.578498	0.562928
TGFB3	0.768915	-0.891531	0.372644
AC020978.4	1.05947	0.160797	0.872254
AP003032.1	0.839108	-0.72834	0.466406
SHC2	0.765929	-0.975425	0.32935
TEX53	1.68307	1.2882	0.197677
CAMK1D	0.555377	-1.79413	0.0727917
ANKRD33B	0.826357	-0.713198	0.475723
KRT18P8	0.9714	-0.0959687	0.923545
PMP2	0.713611	-2.06606	0.0388231
ATP1B2	0.525881	-2.02225	0.0431502
CHST6	0.771367	-0.887468	0.374827
CU634019.2	0.721044	-0.535104	0.592578
OTX1	1.0247	0.101902	0.918834
CCER2	1.3027	1.13338	0.257055
ERVV-1	0.677262	-1.37404	0.169429
AL133325.3	1.39092	1.79048	0.0733765
AC124248.1	0.811852	-1.00332	0.315706
C5orf38	1.00513	0.0143448	0.988555
IQGAP3	1.65055	1.97914	0.0478008
CAMK4	0.70382	-1.21316	0.22507
NDNF	0.752244	-1.52756	0.126622
AC139783.2	0.439107	-2.35646	0.01845
S100A5	0.991272	-0.0304336	0.975721
KRT8P26	0.908549	-0.304844	0.760485
GCK	0.882655	-0.339594	0.734162
TMEM154	0.646206	-1.48482	0.137591
MIR2117HG	0.612902	-0.943641	0.345353
SIRPAP1	0.48873	-1.7787	0.0752888
GNG13	1.09061	0.534113	0.593263
PRSS35	0.846781	-0.7851	0.432395
AL445933.1	1.19606	0.538617	0.590151
SLC12A5-AS1	1.99743	2.66424	0.00771616
SLC35F4	0.951444	-0.162793	0.870681
SIX2	0.701594	-1.31606	0.188155
SCNN1A	0.747492	-1.57197	0.115957
RNU1-106P	1.26061	0.621602	0.534203
AL139351.1	1.22731	0.747296	0.454885
CYP4A22-AS1	1.45713	1.17243	0.241023
PRDM12	1.6989	1.66944	0.0950306
LINC00853	0.758657	-0.848405	0.396213
SH3RF1	1.40624	1.05491	0.291465
EFNA2	1.11419	0.585863	0.557968
LINC01238	1.15179	0.46725	0.640321
SKAP1	0.57149	-1.49802	0.134128
SMIM5	1.06948	0.245021	0.80644
TAFA2	0.840962	-0.462601	0.64365
PKHD1L1	0.897928	-0.475158	0.634674
AC078883.3	0.445692	-2.22621	0.0260002
AL355922.2	1.3933	1.11727	0.26388
LIME1	2.33184	2.26249	0.0236671
RPS2P5	1.04132	0.10588	0.915677
LINC00930	1.16826	0.735788	0.46186
BRK1P1	1.22831	0.488567	0.625148
FADS2	0.82883	-0.972368	0.330868
ABHD12B	0.763208	-1.03241	0.301881
MCOLN2	1.36343	1.05621	0.29087
BCRP3	1.42715	1.57829	0.114499
CDK15	0.632352	-1.55179	0.120712
TGM3	0.829164	-0.962095	0.336002
AC013652.1	0.835365	-0.600999	0.547841
RNY3P8	0.950138	-0.203275	0.83892
DEFB126	0.645581	-1.62185	0.104835
CENPA	1.48597	1.58406	0.113179
LINC02057	1.47373	1.43962	0.149974
ADGRG4	0.148736	-1.42124	0.155247
ACP4	1.24339	0.875382	0.381366
[truncated: 3,819 more rows]
